# Supplementary material for: Exploring Immune-Related Ferroptosis Genes in Thyroid Cancer: A Comprehensive Analysis
Source: Biomedicines. 2025 Apr 8;13(4):903. doi: 10.3390/biomedicines13040903 (PMC12024864; doi:10.3390/biomedicines13040903)
Supplement: Supplementary file 1 [file biomedicines-13-00903-s001.zip › Supplementary Table.xlsx]

## Sheet: TableS1.Ferroptosis_genes
gene_id
ABCA4
ABCB10
ABCB6
ABCC1
ABCC5
ABRAXAS2
ACADSB
ACO1
ACSF2
ACSL1
ACSL3
ACSL3
ACSL4
ACSL4
ACSL5
ACSL6
ACTB
ACTBL2
ACTC1
ACVR1B
ACVR1B
ADCY10
AGPAT3
AHCY
AHCYL1
AIFM2
AIFM2
AKR1C1
AKR1C1
AKR1C2
AKR1C2
AKR1C3
AKR1C3
ALB
ALB
ALDH1L1
ALDH1L2
ALDOA
ALOX12
ALOX12
ALOX12B
ALOX15
ALOX15
ALOX15B
ALOX15B
ALOX5
ALOX5
ALOXE3
ALYREF
ANGPTL7
ANKHD1
ANO6
ANO6
ANP32A
ANP32B
ANXA1
ANXA2
ANXA4
ANXA5
ARCN1
ARNTL
ARNTL
ARRDC3
ASAH2
ASNS
ASXL1
ASXL2
ATF3
ATF3
ATF4
ATF4
ATG13
ATG16L1
ATG16L1
ATG3
ATG4D
ATG5
ATG5
ATG7
ATG7
ATM
ATM
ATP5F1A
ATP5F1B
ATP5MC3
ATP6V1E1
ATP6V1G2
AURKA
AURKA
BACH1
BACH1
BANF1
BAP1
BAP1
BCAT2
BECN1
BECN1
BEX1
BID
BLOC1S5-TXNDC5
BNIP3
BRD4
BSG
C1QBP
CA9
CA9
CAD
CAPG
CARS1
CARS1
CASP8
CAV1
CAV1
CBS
CBS
CBX3
CBX5
CCDC124
CCL5
CCT3
CCT4
CCT5
CCT6A
CCT8
CD44
CD44
CD82
CDC25A
CDK14
CDKN1A
CDKN2A
CDKN2A
CDO1
CEBPG
CFL1
CFTR
CHAC1
CHAC1
CHEK2
CHMP1A
CHMP5
CHMP5
CHMP6
CHMP6
CIAO1
CIAO2A
CISD1
CISD1
CISD2
CISD2
CISD3
CKB
CLTB
CNBP
CNTNAP4
COPA
COPB1
COPB2
COPE
COPG1
COPG2
COPZ1
COQ2
CP
CPS1
CREB1
CS
CSRP2
CTH
CTSB
CTSZ
CUL4A
CUL4B
CXCL2
CYB5R1
CYBB
CYBB
CYGB
DAZAP1
DCAF8
DDB1
DDIT3
DDIT4
DDR2
DECR1
DECR2
DHODH
DHX9
DIAPH3
DKK1
DLD
DLST
DNAJA1
DNAJA2
DNAJB6
DNAJB6
DNAJC9
DPEP1
DPP4
DPP4
DPYSL2
DRD4
DRD5
DUOX1
DUOX2
DUSP1
DUT
ECH1
EEF1A1
EEF2
EFTUD2
EGFR
EGFR
EGLN1
EGLN2
EIF2AK4
EIF2S1
EIF4A1
EIF4H
ELAVL1
ELAVL1
ELOC
EMC2
ENO1
ENO2
ENPP2
EP300
EPAS1
EPAS1
ERBB2
ERCC6
ERH
ETV4
EWSR1
FABP4
FADS2
FAM120A
FANCD2
FANCD2
FASN
FAT1
FBXW7
FBXW7
FDFT1
Fer1HCH
FH
FH
FHL2
FKBP3
FLT3
FOXC1
FOXI2
FOXI3
FOXK1
FOXK2
FOXO1
FSCN1
FTH1
FTH1
FTL
FTL
FTMT
FTMT
FXN
FZD7
G0S2
G3BP1
G6PD
G6PDX
GABARAPL1
GABARAPL2
GABPB1
GABPB1
GALNT14
GCH1
GCH1
GCLC
GCLC
GCLM
GCN1
GDF15
GDPD5
GFRA1
GJA1
GLS2
GLUT13
GNAS
GNB1
GNB3
GOLGA4
GOT1
GOT1
GPI
GPT2
GPX2
GPX2
GPX3
GPX4
GPX4
GRN
GSK3B
GSS
GSTP1
GSTZ1
GUCY1A1
H1-1
H1-10
H1-2
H1-3
H1-4
H1-5
H2AC1
H2AC21
H2AX
HADHA
HAMP
HAT1
HBA1
HCAR1
HCFC1
HCFC2
HDDC3
HELLS
HELLS
HERPUD1
HIC1
HIF1A
HIF1A
HILPDA
HILPDA
HLF
HMGB1
HMGB1
HMGCR
HMGN1
HMOX1
HMOX1
HNF4A
HNRNPA1
HNRNPA3
HNRNPD
HNRNPL
HNRNPM
HP
HRAS
HSD17B11
HSF1
HSP90B1
HSPA5
HSPA5
HSPA8
HSPA9
HSPB1
HSPB1
HUWE1
ID1
ID3
IDH1
IDH1
IDH2
IFNG
IGHG4
IGKC
IGKV1-5
IGLV3-19
IL33
IL6
IL6
IREB2
IREB2
ISCU
ITGA6
ITGB8
ITIH3
JDP2
JUN
JUN
KAT5
KBTBD3
KDM3B
KDM4A
KDM5C
KEAP1
KEAP1
KHDRBS1
KIAA1614
KIM-1
KLF2
KLHDC2
KLHL24
KPNA2
KPNB1
KRAS
KRAS
KRT14
KRT16
KRT18
KRT19
KRT6B
KSR2
LAMP2
LAMP2
LANCL2
LCN2
LDHA
LDHB
LGALS3
LIFR
LINC00336
LINC00472
LOC284561
LOC390705
LONP1
LONP1
LPCAT3
LPCAT3
LPIN1
LPIN1
LPIN2
LPIN3
LRPPRC
LTF
LURAP1L
MAFG
MAGED2
MAP1LC3A
MAP1LC3A
MAP1LC3B
MAP1LC3C
MAP3K5
MAP3K5
MAP4
MAPK1
MAPK1
MAPK14
MAPK3
MAPK8
MAPK9
MDH2
MDM2
MDM4
MEF2C
METTL14
MGST1
MIF
MIOX
MIR137
MIR17
MIR212
MIR30B
MIR4651
MIR4715
MIR6852
MIR9-1
MIR9-2
MIR9-3
MSRB3
MT1G
MT1G
MT3
MTDH
MTOR
MTOR
MUC1
MUC1
MUC16
MYB
MYC
MYCN
MYH10
MYH9
MYL12A
MYL6B
MYO9B
NACA
NAP1L1
NAP1L4
NAP1L5
NCF2
NCOA4
NCOA4
NDUFS7
NEDD4
NEDD4L
NET1
NF2
NF2
NFE2L2
NFE2L2
NFKB1
NFS1
NFS1
NGB
NGB
NNMT
NOLC1
NOS2
NOTCH2
NOX1
NOX1
NOX3
NOX4
NOX4
NOX5
NPM1
NQO1
NQO1
NRAS
OGT
OTUB1
OTUB1
OTUD1
OXSR1
PANX1
PANX1
PAQR3
PARK7
PCBP1
PCBP2
PCBP3
PCK2
PCMT1
PCNA
PDCD1
PDGFRB
PDIA3
PDIA4
PDIA6
PDK4
PDSS2
PEBP1
PEBP1
PFN2
PGD
PGK1
PHB1
PHKG2
PHKG2
PIK3CA
PIR
PKM
PKN2
PLA2G6
PLIN2
PLIN2
PLIN4
PLXNA4
PML
POLR2B
POLR2E
POR
PRC1
PRDX1
PRDX1
PRDX2
PRDX6
PRDX6
PRKAA1
PRKAA1
PRKAA2
PRKAA2
PRKCB
PRKCSH
PRNP
PROK2
PROM2
PROM2
PRPF8
PSAT1
PSEN1
PSMA1
PSMD8
PSME1
PTBP1
PTEN
PTGS2
PTGS2
PYM1
QSOX1
RACK1
RB1
RB1
RB1CC1
RBBP4
RBBP7
RBM10
RBMS1
RBX1
RCN2
RELA
RELA
RETREG1
RGS4
RHOT1
RIPK1
RIPK1
RNF113A
RPA2
RPL10
RPL13A
RPL15
RPL24
RPL26
RPL30
RPL34
RPL36A
RPL38
RPL5
RPL7
RPL7A
RPL8
RPLP0
RPLP2
RPS10
RPS12
RPS13
RPS15
RPS2
RPS23
RPS27A
RPS3
RPS3A
RPS4X
RPS6
RPS6KB2
RPS7
RPSA
RRM2
RTL1
RUFY1
RUFY3
RUVBL1
RUVBL2
SAT1
SAT1
SAT2
SCD
SCD
SCGB1D2
SCP2
SELENOS
SESN2
SESN2
SETD1B
SETDB1
SF3B1
SF3B2
SIAH2
SIRT1
SIRT3
SIRT6
SKP2
SLC11A2
SLC1A4
SLC1A5
SLC1A5
SLC25A31
SLC2A1
SLC2A12
SLC2A14
SLC2A3
SLC2A6
SLC2A8
SLC38A1
SLC38A1
SLC39A14
SLC39A7
SLC39A8
SLC3A2
SLC3A2
SLC40A1
SLC40A1
SLC7A11
SLC7A11
SLC7A5
SLIRP
SMC3
SMG9
SNAP29
SNCA
SNORA16A
SNRPA
SNRPA1
SNRPC
SNRPD1
SNRPD2
SNRPF
SNU13
SNX4
SOCS1
SOCS1
SOX2
SP1
SP1
SPARC
SPI1
SQLE
SQSTM1
SQSTM1
SRC
SREBF1
SRSF8
SRXN1
SSBP1
STAT3
STAT3
STEAP3
STEAP3
STING1
STK11
STMN1
STOM
STOML2
STUB1
STYK1
Symbol
TAZ
TBC1D5
TEX264
TF
TF
TFAP2A
TFAP2C
TFR2
TFRC
TFRC
TGFB1
TGFB2
TGFBR1
TGFBR1
TIGAR
TLR4
TMBIM4
TMED8
TNF
TNFAIP3
TNFAIP3
TNPO1
TP53
TP53
TP63
TPD52L2
TPM1
TPM3
TPM4
TRIB3
TRIM26
TRIM28
TSC22D3
TTBK2
TUBA1A
TUBA4B
TUBB4A
TUBE1
TXNIP
TXNIP
TXNL1
TXNRD1
TXNRD1
TYRO3
UBA1
UBC
UBE2D3
UBE2O
UBR2
UCHL1
ULK1
ULK2
USP11
USP35
USP44
VAPA
VAPB
VCP
VDAC1
VDAC2
VDAC2
VDAC3
VEGFA
VIM
VLDLR
WBP11
WDR76
WIPI1
WIPI2
WTAP
WWTR1
XBP1
XRCC5
XRCC6
YAP1
YBX1
YME1L1
YTHDC2
YTHDF2
YTHDF3
YWHAB
YWHAE
YWHAE
YWHAG
YWHAZ
YY1AP1
ZEB1
ZFP36
ZFP36
ZFP69B
ZNF419

## Sheet: TableS2.Ferro_genes_GeneCards
GeneCards，https://www.genecards.org/Search/Keyword?queryString=ferroptosis
Gene Symbol	Description	Category	Gifts	GC Id	Relevance score	GeneCards Link
AIFM2	Apoptosis Inducing Factor Mitochondria Associated 2	Protein Coding	34	GC10M070098	12.5898	https://www.genecards.org/cgi-bin/carddisp.pl?gene=AIFM2
GPX4	Glutathione Peroxidase 4	Protein Coding	42	GC19P001103	11.1682	https://www.genecards.org/cgi-bin/carddisp.pl?gene=GPX4
SLC7A11	Solute Carrier Family 7 Member 11	Protein Coding	39	GC04M138164	5.60938	https://www.genecards.org/cgi-bin/carddisp.pl?gene=SLC7A11
NFE2L2	NFE2 Like BZIP Transcription Factor 2	Protein Coding	45	GC02M177227	5.04436	https://www.genecards.org/cgi-bin/carddisp.pl?gene=NFE2L2
TP53	Tumor Protein P53	Protein Coding	47	GC17M007661	4.97508	https://www.genecards.org/cgi-bin/carddisp.pl?gene=TP53
ACSL4	Acyl-CoA Synthetase Long Chain Family Member 4	Protein Coding	39	GC0XM109624	4.33987	https://www.genecards.org/cgi-bin/carddisp.pl?gene=ACSL4
TFRC	Transferrin Receptor	Protein Coding	43	GC03M196027	3.68275	https://www.genecards.org/cgi-bin/carddisp.pl?gene=TFRC
HMOX1	Heme Oxygenase 1	Protein Coding	46	GC22P035380	3.3859	https://www.genecards.org/cgi-bin/carddisp.pl?gene=HMOX1
SLC3A2	Solute Carrier Family 3 Member 2	Protein Coding	36	GC11P062856	3.29442	https://www.genecards.org/cgi-bin/carddisp.pl?gene=SLC3A2
NCOA4	Nuclear Receptor Coactivator 4	Protein Coding	35	GC10M046005	3.27873	https://www.genecards.org/cgi-bin/carddisp.pl?gene=NCOA4
SLC40A1	Solute Carrier Family 40 Member 1	Protein Coding	41	GC02M189560	2.96308	https://www.genecards.org/cgi-bin/carddisp.pl?gene=SLC40A1
HSPB1	Heat Shock Protein Family B (Small) Member 1	Protein Coding	46	GC07P076302	2.83951	https://www.genecards.org/cgi-bin/carddisp.pl?gene=HSPB1
FTH1	Ferritin Heavy Chain 1	Protein Coding	44	GC11M061959	2.81727	https://www.genecards.org/cgi-bin/carddisp.pl?gene=FTH1
POR	Cytochrome P450 Oxidoreductase	Protein Coding	45	GC07P075899	2.78541	https://www.genecards.org/cgi-bin/carddisp.pl?gene=POR
ALOX15	Arachidonate 15-Lipoxygenase	Protein Coding	40	GC17M004630	2.72684	https://www.genecards.org/cgi-bin/carddisp.pl?gene=ALOX15
CBS	Cystathionine Beta-Synthase	Protein Coding	44	GC21M043053	2.71456	https://www.genecards.org/cgi-bin/carddisp.pl?gene=CBS
IREB2	Iron Responsive Element Binding Protein 2	Protein Coding	40	GC15P078437	2.62403	https://www.genecards.org/cgi-bin/carddisp.pl?gene=IREB2
YAP1	Yes1 Associated Transcriptional Regulator	Protein Coding	42	GC11P102110	2.60746	https://www.genecards.org/cgi-bin/carddisp.pl?gene=YAP1
FTMT	Ferritin Mitochondrial	Protein Coding	34	GC05P121851	2.55261	https://www.genecards.org/cgi-bin/carddisp.pl?gene=FTMT
MAP1LC3B	Microtubule Associated Protein 1 Light Chain 3 Beta	Protein Coding	36	GC16P087384	2.52945	https://www.genecards.org/cgi-bin/carddisp.pl?gene=MAP1LC3B
SAT1	Spermidine/Spermine N1-Acetyltransferase 1	Protein Coding	39	GC0XP023784	2.5048	https://www.genecards.org/cgi-bin/carddisp.pl?gene=SAT1
CP	Ceruloplasmin	Protein Coding	44	GC03M149162	2.47832	https://www.genecards.org/cgi-bin/carddisp.pl?gene=CP
CISD1	CDGSH Iron Sulfur Domain 1	Protein Coding	34	GC10P058269	2.47832	https://www.genecards.org/cgi-bin/carddisp.pl?gene=CISD1
AKR1C3	Aldo-Keto Reductase Family 1 Member C3	Protein Coding	42	GC10P005035	2.41767	https://www.genecards.org/cgi-bin/carddisp.pl?gene=AKR1C3
AKR1C2	Aldo-Keto Reductase Family 1 Member C2	Protein Coding	41	GC10M004987	2.41767	https://www.genecards.org/cgi-bin/carddisp.pl?gene=AKR1C2
AKR1C1	Aldo-Keto Reductase Family 1 Member C1	Protein Coding	38	GC10P004963	2.41767	https://www.genecards.org/cgi-bin/carddisp.pl?gene=AKR1C1
BECN1	Beclin 1	Protein Coding	40	GC17M042810	2.39385	https://www.genecards.org/cgi-bin/carddisp.pl?gene=BECN1
NOX4	NADPH Oxidase 4	Protein Coding	40	GC11M089324	2.38151	https://www.genecards.org/cgi-bin/carddisp.pl?gene=NOX4
GCLC	Glutamate-Cysteine Ligase Catalytic Subunit	Protein Coding	39	GC06M053497	2.38151	https://www.genecards.org/cgi-bin/carddisp.pl?gene=GCLC
VDAC2	Voltage Dependent Anion Channel 2	Protein Coding	39	GC10P075210	2.38151	https://www.genecards.org/cgi-bin/carddisp.pl?gene=VDAC2
VDAC3	Voltage Dependent Anion Channel 3	Protein Coding	39	GC08P042392	2.38151	https://www.genecards.org/cgi-bin/carddisp.pl?gene=VDAC3
PARK7	Parkinsonism Associated Deglycase	Protein Coding	40	GC01P008090	2.23324	https://www.genecards.org/cgi-bin/carddisp.pl?gene=PARK7
ATG5	Autophagy Related 5	Protein Coding	39	GC06M106045	2.21697	https://www.genecards.org/cgi-bin/carddisp.pl?gene=ATG5
ATG7	Autophagy Related 7	Protein Coding	38	GC03P012269	2.21697	https://www.genecards.org/cgi-bin/carddisp.pl?gene=ATG7
ATF4	Activating Transcription Factor 4	Protein Coding	40	GC22P039606	2.11024	https://www.genecards.org/cgi-bin/carddisp.pl?gene=ATF4
PRKAA1	Protein Kinase AMP-Activated Catalytic Subunit Alpha 1	Protein Coding	42	GC05M040759	1.98602	https://www.genecards.org/cgi-bin/carddisp.pl?gene=PRKAA1
ACSL1	Acyl-CoA Synthetase Long Chain Family Member 1	Protein Coding	39	GC04M184755	1.90483	https://www.genecards.org/cgi-bin/carddisp.pl?gene=ACSL1
PCBP1	Poly(RC) Binding Protein 1	Protein Coding	37	GC02P070087	1.90076	https://www.genecards.org/cgi-bin/carddisp.pl?gene=PCBP1
LCN2	Lipocalin 2	Protein Coding	40	GC09P128149	1.8938	https://www.genecards.org/cgi-bin/carddisp.pl?gene=LCN2
TF	Transferrin	Protein Coding	44	GC03P133912	1.78153	https://www.genecards.org/cgi-bin/carddisp.pl?gene=TF
SIRT3	Sirtuin 3	Protein Coding	42	GC11M000215	1.74209	https://www.genecards.org/cgi-bin/carddisp.pl?gene=SIRT3
HMGB1	High Mobility Group Box 1	Protein Coding	40	GC13M030456	1.74209	https://www.genecards.org/cgi-bin/carddisp.pl?gene=HMGB1
ELAVL1	ELAV Like RNA Binding Protein 1	Protein Coding	37	GC19M007958	1.73981	https://www.genecards.org/cgi-bin/carddisp.pl?gene=ELAVL1
WWTR1	WW Domain Containing Transcription Regulator 1	Protein Coding	36	GC03M149517	1.70311	https://www.genecards.org/cgi-bin/carddisp.pl?gene=WWTR1
ATF3	Activating Transcription Factor 3	Protein Coding	39	GC01P212565	1.68228	https://www.genecards.org/cgi-bin/carddisp.pl?gene=ATF3
OTUB1	OTU Deubiquitinase, Ubiquitin Aldehyde Binding 1	Protein Coding	35	GC11P063985	1.66038	https://www.genecards.org/cgi-bin/carddisp.pl?gene=OTUB1
KRAS	KRAS Proto-Oncogene, GTPase	Protein Coding	46	GC12M025204	1.63723	https://www.genecards.org/cgi-bin/carddisp.pl?gene=KRAS
PROM2	Prominin 2	Protein Coding	32	GC02P095274	1.63723	https://www.genecards.org/cgi-bin/carddisp.pl?gene=PROM2
HELLS	Helicase, Lymphoid Specific	Protein Coding	41	GC10P094501	1.56305	https://www.genecards.org/cgi-bin/carddisp.pl?gene=HELLS
LAMP2	Lysosomal Associated Membrane Protein 2	Protein Coding	39	GC0XM120426	1.54115	https://www.genecards.org/cgi-bin/carddisp.pl?gene=LAMP2
SCD	Stearoyl-CoA Desaturase	Protein Coding	44	GC10P100347	1.52544	https://www.genecards.org/cgi-bin/carddisp.pl?gene=SCD
GOT1	Glutamic-Oxaloacetic Transaminase 1	Protein Coding	40	GC10M099396	1.518	https://www.genecards.org/cgi-bin/carddisp.pl?gene=GOT1
DECR1	2,4-Dienoyl-CoA Reductase 1	Protein Coding	36	GC08P090001	1.518	https://www.genecards.org/cgi-bin/carddisp.pl?gene=DECR1
ECH1	Enoyl-CoA Hydratase 1	Protein Coding	36	GC19M038815	1.518	https://www.genecards.org/cgi-bin/carddisp.pl?gene=ECH1
DHODH	Dihydroorotate Dehydrogenase (Quinone)	Protein Coding	42	GC16P072008	1.49357	https://www.genecards.org/cgi-bin/carddisp.pl?gene=DHODH
STK11	Serine/Threonine Kinase 11	Protein Coding	44	GC19P001177	1.48928	https://www.genecards.org/cgi-bin/carddisp.pl?gene=STK11
PLA2G6	Phospholipase A2 Group VI	Protein Coding	43	GC22M057064	1.47449	https://www.genecards.org/cgi-bin/carddisp.pl?gene=PLA2G6
MDM2	MDM2 Proto-Oncogene	Protein Coding	48	GC12P068808	1.46687	https://www.genecards.org/cgi-bin/carddisp.pl?gene=MDM2
RELA	RELA Proto-Oncogene, NF-KB Subunit	Protein Coding	46	GC11M065653	1.41044	https://www.genecards.org/cgi-bin/carddisp.pl?gene=RELA
FTL	Ferritin Light Chain	Protein Coding	42	GC19P048965	1.39491	https://www.genecards.org/cgi-bin/carddisp.pl?gene=FTL
TXNRD1	Thioredoxin Reductase 1	Protein Coding	42	GC12P104215	1.39491	https://www.genecards.org/cgi-bin/carddisp.pl?gene=TXNRD1
FDFT1	Farnesyl-Diphosphate Farnesyltransferase 1	Protein Coding	39	GC08P011795	1.39491	https://www.genecards.org/cgi-bin/carddisp.pl?gene=FDFT1
ACSL3	Acyl-CoA Synthetase Long Chain Family Member 3	Protein Coding	36	GC02P222860	1.39491	https://www.genecards.org/cgi-bin/carddisp.pl?gene=ACSL3
NF2	NF2, Moesin-Ezrin-Radixin Like (MERLIN) Tumor Suppressor	Protein Coding	43	GC22P029603	1.37435	https://www.genecards.org/cgi-bin/carddisp.pl?gene=NF2
XRCC6	X-Ray Repair Cross Complementing 6	Protein Coding	40	GC22P041622	1.36406	https://www.genecards.org/cgi-bin/carddisp.pl?gene=XRCC6
ATM	ATM Serine/Threonine Kinase	Protein Coding	47	GC11P108222	1.35526	https://www.genecards.org/cgi-bin/carddisp.pl?gene=ATM
TNF	Tumor Necrosis Factor	Protein Coding	46	GC06P080353	1.35526	https://www.genecards.org/cgi-bin/carddisp.pl?gene=TNF
FBXW7	F-Box And WD Repeat Domain Containing 7	Protein Coding	40	GC04M152321	1.35526	https://www.genecards.org/cgi-bin/carddisp.pl?gene=FBXW7
SKP2	S-Phase Kinase Associated Protein 2	Protein Coding	39	GC05P036151	1.35526	https://www.genecards.org/cgi-bin/carddisp.pl?gene=SKP2
ATG16L1	Autophagy Related 16 Like 1	Protein Coding	38	GC02P233249	1.35526	https://www.genecards.org/cgi-bin/carddisp.pl?gene=ATG16L1
SLC39A7	Solute Carrier Family 39 Member 7	Protein Coding	36	GC06P033200	1.35526	https://www.genecards.org/cgi-bin/carddisp.pl?gene=SLC39A7
ZFP36	ZFP36 Ring Finger Protein	Protein Coding	36	GC19P039406	1.35526	https://www.genecards.org/cgi-bin/carddisp.pl?gene=ZFP36
H2AC1	H2A Clustered Histone 1	Protein Coding	28	GC06M025961	1.33758	https://www.genecards.org/cgi-bin/carddisp.pl?gene=H2AC1
BAP1	BRCA1 Associated Protein 1	Protein Coding	43	GC03M052401	1.33536	https://www.genecards.org/cgi-bin/carddisp.pl?gene=BAP1
MEF2C	Myocyte Enhancer Factor 2C	Protein Coding	43	GC05M088718	1.33536	https://www.genecards.org/cgi-bin/carddisp.pl?gene=MEF2C
ADCY10	Adenylate Cyclase 10	Protein Coding	40	GC01M167809	1.31453	https://www.genecards.org/cgi-bin/carddisp.pl?gene=ADCY10
ERBB2	Erb-B2 Receptor Tyrosine Kinase 2	Protein Coding	48	GC17P039687	1.29264	https://www.genecards.org/cgi-bin/carddisp.pl?gene=ERBB2
CTSB	Cathepsin B	Protein Coding	47	GC08M011842	1.29264	https://www.genecards.org/cgi-bin/carddisp.pl?gene=CTSB
YWHAE	Tyrosine 3-Monooxygenase/Tryptophan 5-Monooxygenase Activation Protein Epsilon	Protein Coding	44	GC17M002805	1.29264	https://www.genecards.org/cgi-bin/carddisp.pl?gene=YWHAE
CDC25A	Cell Division Cycle 25A	Protein Coding	42	GC03M048173	1.29264	https://www.genecards.org/cgi-bin/carddisp.pl?gene=CDC25A
PRDX6	Peroxiredoxin 6	Protein Coding	41	GC01P173477	1.29264	https://www.genecards.org/cgi-bin/carddisp.pl?gene=PRDX6
PKM	Pyruvate Kinase M1/2	Protein Coding	40	GC15M072199	1.29264	https://www.genecards.org/cgi-bin/carddisp.pl?gene=PKM
SP1	Sp1 Transcription Factor	Protein Coding	40	GC12P053380	1.29264	https://www.genecards.org/cgi-bin/carddisp.pl?gene=SP1
RPL7	Ribosomal Protein L7	Protein Coding	37	GC08M073290	1.29264	https://www.genecards.org/cgi-bin/carddisp.pl?gene=RPL7
RPS3A	Ribosomal Protein S3A	Protein Coding	36	GC04P151099	1.29264	https://www.genecards.org/cgi-bin/carddisp.pl?gene=RPS3A
RACK1	Receptor For Activated C Kinase 1	Protein Coding	35	GC05M181718	1.29264	https://www.genecards.org/cgi-bin/carddisp.pl?gene=RACK1
IDH1	Isocitrate Dehydrogenase (NADP(+)) 1	Protein Coding	47	GC02M208236	1.26948	https://www.genecards.org/cgi-bin/carddisp.pl?gene=IDH1
PTEN	Phosphatase And Tensin Homolog	Protein Coding	47	GC10P091563	1.26948	https://www.genecards.org/cgi-bin/carddisp.pl?gene=PTEN
GJA1	Gap Junction Protein Alpha 1	Protein Coding	45	GC06P121436	1.26948	https://www.genecards.org/cgi-bin/carddisp.pl?gene=GJA1
GSK3B	Glycogen Synthase Kinase 3 Beta	Protein Coding	44	GC03M119821	1.26948	https://www.genecards.org/cgi-bin/carddisp.pl?gene=GSK3B
CAV1	Caveolin 1	Protein Coding	43	GC07P116524	1.26948	https://www.genecards.org/cgi-bin/carddisp.pl?gene=CAV1
PRDX1	Peroxiredoxin 1	Protein Coding	43	GC01M045511	1.26948	https://www.genecards.org/cgi-bin/carddisp.pl?gene=PRDX1
TNFAIP3	TNF Alpha Induced Protein 3	Protein Coding	43	GC06P137866	1.26948	https://www.genecards.org/cgi-bin/carddisp.pl?gene=TNFAIP3
PRKCB	Protein Kinase C Beta	Protein Coding	42	GC16P024204	1.26948	https://www.genecards.org/cgi-bin/carddisp.pl?gene=PRKCB
SREBF1	Sterol Regulatory Element Binding Transcription Factor 1	Protein Coding	41	GC17M017810	1.26948	https://www.genecards.org/cgi-bin/carddisp.pl?gene=SREBF1
DPP4	Dipeptidyl Peptidase 4	Protein Coding	45	GC02M161992	1.25997	https://www.genecards.org/cgi-bin/carddisp.pl?gene=DPP4
CTH	Cystathionine Gamma-Lyase	Protein Coding	44	GC01P070411	1.25997	https://www.genecards.org/cgi-bin/carddisp.pl?gene=CTH
CYBB	Cytochrome B-245 Beta Chain	Protein Coding	43	GC0XP037780	1.25997	https://www.genecards.org/cgi-bin/carddisp.pl?gene=CYBB
GCH1	GTP Cyclohydrolase 1	Protein Coding	43	GC14M054842	1.25997	https://www.genecards.org/cgi-bin/carddisp.pl?gene=GCH1
SLC11A2	Solute Carrier Family 11 Member 2	Protein Coding	43	GC12M050952	1.25997	https://www.genecards.org/cgi-bin/carddisp.pl?gene=SLC11A2
PHKG2	Phosphorylase Kinase Catalytic Subunit Gamma 2	Protein Coding	42	GC16P040275	1.25997	https://www.genecards.org/cgi-bin/carddisp.pl?gene=PHKG2
PRNP	Prion Protein	Protein Coding	42	GC20P004686	1.25997	https://www.genecards.org/cgi-bin/carddisp.pl?gene=PRNP
GSS	Glutathione Synthetase	Protein Coding	41	GC20M034928	1.25997	https://www.genecards.org/cgi-bin/carddisp.pl?gene=GSS
HMGCR	3-Hydroxy-3-Methylglutaryl-CoA Reductase	Protein Coding	41	GC05P075336	1.25997	https://www.genecards.org/cgi-bin/carddisp.pl?gene=HMGCR
STEAP3	STEAP3 Metalloreductase	Protein Coding	40	GC02P119222	1.25997	https://www.genecards.org/cgi-bin/carddisp.pl?gene=STEAP3
SLC1A5	Solute Carrier Family 1 Member 5	Protein Coding	39	GC19M064014	1.25997	https://www.genecards.org/cgi-bin/carddisp.pl?gene=SLC1A5
SLC39A14	Solute Carrier Family 39 Member 14	Protein Coding	39	GC08P022367	1.25997	https://www.genecards.org/cgi-bin/carddisp.pl?gene=SLC39A14
SLC39A8	Solute Carrier Family 39 Member 8	Protein Coding	39	GC04M102252	1.25997	https://www.genecards.org/cgi-bin/carddisp.pl?gene=SLC39A8
ACSL5	Acyl-CoA Synthetase Long Chain Family Member 5	Protein Coding	38	GC10P112374	1.25997	https://www.genecards.org/cgi-bin/carddisp.pl?gene=ACSL5
NOX1	NADPH Oxidase 1	Protein Coding	38	GC0XM100843	1.25997	https://www.genecards.org/cgi-bin/carddisp.pl?gene=NOX1
MAP1LC3A	Microtubule Associated Protein 1 Light Chain 3 Alpha	Protein Coding	37	GC20P034546	1.25997	https://www.genecards.org/cgi-bin/carddisp.pl?gene=MAP1LC3A
COQ2	Coenzyme Q2, Polyprenyltransferase	Protein Coding	36	GC04M083261	1.25997	https://www.genecards.org/cgi-bin/carddisp.pl?gene=COQ2
GCLM	Glutamate-Cysteine Ligase Modifier Subunit	Protein Coding	36	GC01M093885	1.25997	https://www.genecards.org/cgi-bin/carddisp.pl?gene=GCLM
PCBP2	Poly(RC) Binding Protein 2	Protein Coding	36	GC12P053452	1.25997	https://www.genecards.org/cgi-bin/carddisp.pl?gene=PCBP2
SLC38A1	Solute Carrier Family 38 Member 1	Protein Coding	36	GC12M046183	1.25997	https://www.genecards.org/cgi-bin/carddisp.pl?gene=SLC38A1
ACSL6	Acyl-CoA Synthetase Long Chain Family Member 6	Protein Coding	35	GC05M131949	1.25997	https://www.genecards.org/cgi-bin/carddisp.pl?gene=ACSL6
CHMP5	Charged Multivesicular Body Protein 5	Protein Coding	35	GC09P033257	1.25997	https://www.genecards.org/cgi-bin/carddisp.pl?gene=CHMP5
SAT2	Spermidine/Spermine N1-Acetyltransferase Family Member 2	Protein Coding	34	GC17M007626	1.25997	https://www.genecards.org/cgi-bin/carddisp.pl?gene=SAT2
LPCAT3	Lysophosphatidylcholine Acyltransferase 3	Protein Coding	31	GC12M006976	1.25997	https://www.genecards.org/cgi-bin/carddisp.pl?gene=LPCAT3
CHMP6	Charged Multivesicular Body Protein 6	Protein Coding	30	GC17P080991	1.25997	https://www.genecards.org/cgi-bin/carddisp.pl?gene=CHMP6
MAP1LC3C	Microtubule Associated Protein 1 Light Chain 3 Gamma	Protein Coding	30	GC01M241995	1.25997	https://www.genecards.org/cgi-bin/carddisp.pl?gene=MAP1LC3C
PSEN1	Presenilin 1	Protein Coding	47	GC14P073136	1.24483	https://www.genecards.org/cgi-bin/carddisp.pl?gene=PSEN1
SPARC	Secreted Protein Acidic And Cysteine Rich	Protein Coding	45	GC05M151661	1.24483	https://www.genecards.org/cgi-bin/carddisp.pl?gene=SPARC
AHCY	Adenosylhomocysteinase	Protein Coding	44	GC20M034771	1.24483	https://www.genecards.org/cgi-bin/carddisp.pl?gene=AHCY
MYCN	MYCN Proto-Oncogene, BHLH Transcription Factor	Protein Coding	42	GC02P015949	1.24483	https://www.genecards.org/cgi-bin/carddisp.pl?gene=MYCN
FOXC1	Forkhead Box C1	Protein Coding	38	GC06P001610	1.24483	https://www.genecards.org/cgi-bin/carddisp.pl?gene=FOXC1
STYK1	Serine/Threonine/Tyrosine Kinase 1	Protein Coding	37	GC12M020451	1.24483	https://www.genecards.org/cgi-bin/carddisp.pl?gene=STYK1
PIR	Pirin	Protein Coding	35	GC0XM015402	1.24483	https://www.genecards.org/cgi-bin/carddisp.pl?gene=PIR
RBMS1	RNA Binding Motif Single Stranded Interacting Protein 1	Protein Coding	35	GC02M160272	1.24483	https://www.genecards.org/cgi-bin/carddisp.pl?gene=RBMS1
SESN2	Sestrin 2	Protein Coding	34	GC01P028270	1.24483	https://www.genecards.org/cgi-bin/carddisp.pl?gene=SESN2
VDAC1	Voltage Dependent Anion Channel 1	Protein Coding	42	GC05M133975	1.24076	https://www.genecards.org/cgi-bin/carddisp.pl?gene=VDAC1
IDH2	Isocitrate Dehydrogenase (NADP(+)) 2	Protein Coding	47	GC15M090083	1.21835	https://www.genecards.org/cgi-bin/carddisp.pl?gene=IDH2
NFKB1	Nuclear Factor Kappa B Subunit 1	Protein Coding	46	GC04P102501	1.21835	https://www.genecards.org/cgi-bin/carddisp.pl?gene=NFKB1
DLD	Dihydrolipoamide Dehydrogenase	Protein Coding	44	GC07P107890	1.21835	https://www.genecards.org/cgi-bin/carddisp.pl?gene=DLD
IL6	Interleukin 6	Protein Coding	44	GC07P022725	1.21835	https://www.genecards.org/cgi-bin/carddisp.pl?gene=IL6
JUN	Jun Proto-Oncogene, AP-1 Transcription Factor Subunit	Protein Coding	43	GC01M058780	1.21835	https://www.genecards.org/cgi-bin/carddisp.pl?gene=JUN
KAT5	Lysine Acetyltransferase 5	Protein Coding	43	GC11P065711	1.21835	https://www.genecards.org/cgi-bin/carddisp.pl?gene=KAT5
DKK1	Dickkopf WNT Signaling Pathway Inhibitor 1	Protein Coding	42	GC10P052314	1.21835	https://www.genecards.org/cgi-bin/carddisp.pl?gene=DKK1
LIFR	LIF Receptor Subunit Alpha	Protein Coding	42	GC05M038475	1.21835	https://www.genecards.org/cgi-bin/carddisp.pl?gene=LIFR
HNRNPA1	Heterogeneous Nuclear Ribonucleoprotein A1	Protein Coding	41	GC12P054280	1.21835	https://www.genecards.org/cgi-bin/carddisp.pl?gene=HNRNPA1
SOX2	SRY-Box Transcription Factor 2	Protein Coding	40	GC03P181711	1.21835	https://www.genecards.org/cgi-bin/carddisp.pl?gene=SOX2
STUB1	STIP1 Homology And U-Box Containing Protein 1	Protein Coding	40	GC16P010649	1.21835	https://www.genecards.org/cgi-bin/carddisp.pl?gene=STUB1
MDM4	MDM4 Regulator Of P53	Protein Coding	39	GC01P204516	1.21835	https://www.genecards.org/cgi-bin/carddisp.pl?gene=MDM4
GPX3	Glutathione Peroxidase 3	Protein Coding	38	GC05P150997	1.21835	https://www.genecards.org/cgi-bin/carddisp.pl?gene=GPX3
ARNTL	Aryl Hydrocarbon Receptor Nuclear Translocator Like	Protein Coding	37	GC11P013276	1.21835	https://www.genecards.org/cgi-bin/carddisp.pl?gene=ARNTL
GSTZ1	Glutathione S-Transferase Zeta 1	Protein Coding	37	GC14P077320	1.21835	https://www.genecards.org/cgi-bin/carddisp.pl?gene=GSTZ1
HCAR1	Hydroxycarboxylic Acid Receptor 1	Protein Coding	35	GC12M122726	1.21835	https://www.genecards.org/cgi-bin/carddisp.pl?gene=HCAR1
YTHDC2	YTH Domain Containing 2	Protein Coding	32	GC05P113513	1.21835	https://www.genecards.org/cgi-bin/carddisp.pl?gene=YTHDC2
RETREG1	Reticulophagy Regulator 1	Protein Coding	30	GC05M016472	1.21835	https://www.genecards.org/cgi-bin/carddisp.pl?gene=RETREG1
USP35	Ubiquitin Specific Peptidase 35	Protein Coding	30	GC11P078188	1.21835	https://www.genecards.org/cgi-bin/carddisp.pl?gene=USP35
DDR2	Discoidin Domain Receptor Tyrosine Kinase 2	Protein Coding	46	GC01P162631	1.18955	https://www.genecards.org/cgi-bin/carddisp.pl?gene=DDR2
LONP1	Lon Peptidase 1, Mitochondrial	Protein Coding	41	GC19M005691	1.18955	https://www.genecards.org/cgi-bin/carddisp.pl?gene=LONP1
PDK4	Pyruvate Dehydrogenase Kinase 4	Protein Coding	40	GC07M095583	1.18955	https://www.genecards.org/cgi-bin/carddisp.pl?gene=PDK4
CD82	CD82 Molecule	Protein Coding	38	GC11P044586	1.18955	https://www.genecards.org/cgi-bin/carddisp.pl?gene=CD82
ASAH2	N-Acylsphingosine Amidohydrolase 2	Protein Coding	37	GC10M050182	1.18955	https://www.genecards.org/cgi-bin/carddisp.pl?gene=ASAH2
MGST1	Microsomal Glutathione S-Transferase 1	Protein Coding	37	GC12P016347	1.18955	https://www.genecards.org/cgi-bin/carddisp.pl?gene=MGST1
SMG9	SMG9 Nonsense Mediated MRNA Decay Factor	Protein Coding	30	GC19M043727	1.18955	https://www.genecards.org/cgi-bin/carddisp.pl?gene=SMG9
HDDC3	HD Domain Containing 3	Protein Coding	28	GC15M090929	1.18955	https://www.genecards.org/cgi-bin/carddisp.pl?gene=HDDC3
CISD3	CDGSH Iron Sulfur Domain 3	Protein Coding	26	GC17P038730	1.18955	https://www.genecards.org/cgi-bin/carddisp.pl?gene=CISD3
EP300	E1A Binding Protein P300	Protein Coding	46	GC22P041091	1.1577	https://www.genecards.org/cgi-bin/carddisp.pl?gene=EP300
CREB1	CAMP Responsive Element Binding Protein 1	Protein Coding	44	GC02P207529	1.1577	https://www.genecards.org/cgi-bin/carddisp.pl?gene=CREB1
ERCC6	ERCC Excision Repair 6, Chromatin Remodeling Factor	Protein Coding	42	GC10M049454	1.1577	https://www.genecards.org/cgi-bin/carddisp.pl?gene=ERCC6
TFAP2A	Transcription Factor AP-2 Alpha	Protein Coding	42	GC06M010393	1.1577	https://www.genecards.org/cgi-bin/carddisp.pl?gene=TFAP2A
KDM5C	Lysine Demethylase 5C	Protein Coding	40	GC0XM053176	1.1577	https://www.genecards.org/cgi-bin/carddisp.pl?gene=KDM5C
PEBP1	Phosphatidylethanolamine Binding Protein 1	Protein Coding	40	GC12P118135	1.1577	https://www.genecards.org/cgi-bin/carddisp.pl?gene=PEBP1
UBE2D3	Ubiquitin Conjugating Enzyme E2 D3	Protein Coding	40	GC04M102794	1.1577	https://www.genecards.org/cgi-bin/carddisp.pl?gene=UBE2D3
DDB1	Damage Specific DNA Binding Protein 1	Protein Coding	39	GC11M087077	1.1577	https://www.genecards.org/cgi-bin/carddisp.pl?gene=DDB1
KDM3B	Lysine Demethylase 3B	Protein Coding	39	GC05P138352	1.1577	https://www.genecards.org/cgi-bin/carddisp.pl?gene=KDM3B
CCL5	C-C Motif Chemokine Ligand 5	Protein Coding	38	GC17M035871	1.1577	https://www.genecards.org/cgi-bin/carddisp.pl?gene=CCL5
CUL4A	Cullin 4A	Protein Coding	38	GC13P113208	1.1577	https://www.genecards.org/cgi-bin/carddisp.pl?gene=CUL4A
CUL4B	Cullin 4B	Protein Coding	38	GC0XM120524	1.1577	https://www.genecards.org/cgi-bin/carddisp.pl?gene=CUL4B
RBX1	Ring-Box 1	Protein Coding	38	GC22P040951	1.1577	https://www.genecards.org/cgi-bin/carddisp.pl?gene=RBX1
SETDB1	SET Domain Bifurcated Histone Lysine Methyltransferase 1	Protein Coding	37	GC01P150926	1.1577	https://www.genecards.org/cgi-bin/carddisp.pl?gene=SETDB1
ABCB10	ATP Binding Cassette Subfamily B Member 10	Protein Coding	36	GC01M229516	1.1577	https://www.genecards.org/cgi-bin/carddisp.pl?gene=ABCB10
CYB5R1	Cytochrome B5 Reductase 1	Protein Coding	36	GC01M202964	1.1577	https://www.genecards.org/cgi-bin/carddisp.pl?gene=CYB5R1
PDSS2	Decaprenyl Diphosphate Synthase Subunit 2	Protein Coding	36	GC06M107152	1.1577	https://www.genecards.org/cgi-bin/carddisp.pl?gene=PDSS2
CYGB	Cytoglobin	Protein Coding	34	GC17M076527	1.1577	https://www.genecards.org/cgi-bin/carddisp.pl?gene=CYGB
DCAF8	DDB1 And CUL4 Associated Factor 8	Protein Coding	34	GC01M160215	1.1577	https://www.genecards.org/cgi-bin/carddisp.pl?gene=DCAF8
H1-4	H1.4 Linker Histone, Cluster Member	Protein Coding	34	GC06P081029	1.1577	https://www.genecards.org/cgi-bin/carddisp.pl?gene=H1-4
H1-5	H1.5 Linker Histone, Cluster Member	Protein Coding	33	GC06M064152	1.1577	https://www.genecards.org/cgi-bin/carddisp.pl?gene=H1-5
H1-2	H1.2 Linker Histone, Cluster Member	Protein Coding	32	GC06M026056	1.1577	https://www.genecards.org/cgi-bin/carddisp.pl?gene=H1-2
PAQR3	Progestin And AdipoQ Receptor Family Member 3	Protein Coding	31	GC04M078887	1.1577	https://www.genecards.org/cgi-bin/carddisp.pl?gene=PAQR3
H1-1	H1.1 Linker Histone, Cluster Member	Protein Coding	30	GC06M026018	1.1577	https://www.genecards.org/cgi-bin/carddisp.pl?gene=H1-1
H1-3	H1.3 Linker Histone, Cluster Member	Protein Coding	30	GC06M064151	1.1577	https://www.genecards.org/cgi-bin/carddisp.pl?gene=H1-3
WDR76	WD Repeat Domain 76	Protein Coding	30	GC15P043826	1.1577	https://www.genecards.org/cgi-bin/carddisp.pl?gene=WDR76
H1-10	H1.10 Linker Histone	Protein Coding	27	GC03M130196	1.1577	https://www.genecards.org/cgi-bin/carddisp.pl?gene=H1-10
BACH1	BTB Domain And CNC Homolog 1	Protein Coding	38	GC21P029194	1.14198	https://www.genecards.org/cgi-bin/carddisp.pl?gene=BACH1
STAT3	Signal Transducer And Activator Of Transcription 3	Protein Coding	47	GC17M042313	1.12154	https://www.genecards.org/cgi-bin/carddisp.pl?gene=STAT3
ALOX5	Arachidonate 5-Lipoxygenase	Protein Coding	44	GC10P045374	1.12154	https://www.genecards.org/cgi-bin/carddisp.pl?gene=ALOX5
PTGS2	Prostaglandin-Endoperoxide Synthase 2	Protein Coding	44	GC01M186640	1.12154	https://www.genecards.org/cgi-bin/carddisp.pl?gene=PTGS2
KEAP1	Kelch Like ECH Associated Protein 1	Protein Coding	43	GC19M010486	1.12154	https://www.genecards.org/cgi-bin/carddisp.pl?gene=KEAP1
ABCB6	ATP Binding Cassette Subfamily B Member 6 (Langereis Blood Group)	Protein Coding	42	GC02M219209	1.12154	https://www.genecards.org/cgi-bin/carddisp.pl?gene=ABCB6
NEDD4	NEDD4 E3 Ubiquitin Protein Ligase	Protein Coding	42	GC15M055826	1.12154	https://www.genecards.org/cgi-bin/carddisp.pl?gene=NEDD4
NEDD4L	NEDD4 Like E3 Ubiquitin Protein Ligase	Protein Coding	42	GC18P058044	1.12154	https://www.genecards.org/cgi-bin/carddisp.pl?gene=NEDD4L
FXN	Frataxin	Protein Coding	41	GC09P069035	1.12154	https://www.genecards.org/cgi-bin/carddisp.pl?gene=FXN
ACADSB	Acyl-CoA Dehydrogenase Short/Branched Chain	Protein Coding	40	GC10P123008	1.12154	https://www.genecards.org/cgi-bin/carddisp.pl?gene=ACADSB
LTF	Lactotransferrin	Protein Coding	40	GC03M046435	1.12154	https://www.genecards.org/cgi-bin/carddisp.pl?gene=LTF
PANX1	Pannexin 1	Protein Coding	40	GC11P094128	1.12154	https://www.genecards.org/cgi-bin/carddisp.pl?gene=PANX1
YME1L1	YME1 Like 1 ATPase	Protein Coding	39	GC10M027110	1.12154	https://www.genecards.org/cgi-bin/carddisp.pl?gene=YME1L1
ETV4	ETS Variant Transcription Factor 4	Protein Coding	38	GC17M043527	1.12154	https://www.genecards.org/cgi-bin/carddisp.pl?gene=ETV4
KDM4A	Lysine Demethylase 4A	Protein Coding	38	GC01P043650	1.12154	https://www.genecards.org/cgi-bin/carddisp.pl?gene=KDM4A
RHOT1	Ras Homolog Family Member T1	Protein Coding	38	GC17P032142	1.12154	https://www.genecards.org/cgi-bin/carddisp.pl?gene=RHOT1
PLIN2	Perilipin 2	Protein Coding	37	GC09M019163	1.12154	https://www.genecards.org/cgi-bin/carddisp.pl?gene=PLIN2
CSRP2	Cysteine And Glycine Rich Protein 2	Protein Coding	35	GC12M076859	1.12154	https://www.genecards.org/cgi-bin/carddisp.pl?gene=CSRP2
STOML2	Stomatin Like 2	Protein Coding	35	GC09M035099	1.12154	https://www.genecards.org/cgi-bin/carddisp.pl?gene=STOML2
DAZAP1	DAZ Associated Protein 1	Protein Coding	34	GC19P001407	1.12154	https://www.genecards.org/cgi-bin/carddisp.pl?gene=DAZAP1
GABPB1	GA Binding Protein Transcription Factor Subunit Beta 1	Protein Coding	34	GC15M050275	1.12154	https://www.genecards.org/cgi-bin/carddisp.pl?gene=GABPB1
H2AX	H2A.X Variant Histone	Protein Coding	34	GC11M119175	1.12154	https://www.genecards.org/cgi-bin/carddisp.pl?gene=H2AX
METTL14	Methyltransferase 14, N6-Adenosine-Methyltransferase Subunit	Protein Coding	34	GC04P118685	1.12154	https://www.genecards.org/cgi-bin/carddisp.pl?gene=METTL14
YTHDF2	YTH N6-Methyladenosine RNA Binding Protein 2	Protein Coding	34	GC01P028770	1.12154	https://www.genecards.org/cgi-bin/carddisp.pl?gene=YTHDF2
SLIRP	SRA Stem-Loop Interacting RNA Binding Protein	Protein Coding	30	GC14P077708	1.12154	https://www.genecards.org/cgi-bin/carddisp.pl?gene=SLIRP
SCGB1D2	Secretoglobin Family 1D Member 2	Protein Coding	29	GC11P062260	1.12154	https://www.genecards.org/cgi-bin/carddisp.pl?gene=SCGB1D2
TMED8	Transmembrane P24 Trafficking Protein Family Member 8	Protein Coding	27	GC14M077335	1.12154	https://www.genecards.org/cgi-bin/carddisp.pl?gene=TMED8
NOTCH2	Notch Receptor 2	Protein Coding	45	GC01M119911	1.07865	https://www.genecards.org/cgi-bin/carddisp.pl?gene=NOTCH2
TYRO3	TYRO3 Protein Tyrosine Kinase	Protein Coding	43	GC15P041557	1.07865	https://www.genecards.org/cgi-bin/carddisp.pl?gene=TYRO3
CA9	Carbonic Anhydrase 9	Protein Coding	41	GC09P035673	1.07865	https://www.genecards.org/cgi-bin/carddisp.pl?gene=CA9
FZD7	Frizzled Class Receptor 7	Protein Coding	40	GC02P202034	1.07865	https://www.genecards.org/cgi-bin/carddisp.pl?gene=FZD7
SIRT6	Sirtuin 6	Protein Coding	40	GC19M004174	1.07865	https://www.genecards.org/cgi-bin/carddisp.pl?gene=SIRT6
SQLE	Squalene Epoxidase	Protein Coding	40	GC08P124998	1.07865	https://www.genecards.org/cgi-bin/carddisp.pl?gene=SQLE
ABCC5	ATP Binding Cassette Subfamily C Member 5	Protein Coding	39	GC03M183919	1.07865	https://www.genecards.org/cgi-bin/carddisp.pl?gene=ABCC5
BSG	Basigin (Ok Blood Group)	Protein Coding	39	GC19P000571	1.07865	https://www.genecards.org/cgi-bin/carddisp.pl?gene=BSG
TTBK2	Tau Tubulin Kinase 2	Protein Coding	39	GC15M042738	1.07865	https://www.genecards.org/cgi-bin/carddisp.pl?gene=TTBK2
ITGB8	Integrin Subunit Beta 8	Protein Coding	38	GC07P020329	1.07865	https://www.genecards.org/cgi-bin/carddisp.pl?gene=ITGB8
COPZ1	COPI Coat Complex Subunit Zeta 1	Protein Coding	35	GC12P054301	1.07865	https://www.genecards.org/cgi-bin/carddisp.pl?gene=COPZ1
HLF	HLF Transcription Factor, PAR BZIP Family Member	Protein Coding	35	GC17P055264	1.07865	https://www.genecards.org/cgi-bin/carddisp.pl?gene=HLF
EGFR	Epidermal Growth Factor Receptor	Protein Coding	48	GC07P055019	1.02275	https://www.genecards.org/cgi-bin/carddisp.pl?gene=EGFR
PDGFRB	Platelet Derived Growth Factor Receptor Beta	Protein Coding	48	GC05M150113	1.02275	https://www.genecards.org/cgi-bin/carddisp.pl?gene=PDGFRB
FABP4	Fatty Acid Binding Protein 4	Protein Coding	40	GC08M081478	1.02275	https://www.genecards.org/cgi-bin/carddisp.pl?gene=FABP4
DNAJB6	DnaJ Heat Shock Protein Family (Hsp40) Member B6	Protein Coding	38	GC07P157335	1.02275	https://www.genecards.org/cgi-bin/carddisp.pl?gene=DNAJB6
DPEP1	Dipeptidase 1	Protein Coding	38	GC16P089613	1.02275	https://www.genecards.org/cgi-bin/carddisp.pl?gene=DPEP1
GALNT14	Polypeptide N-Acetylgalactosaminyltransferase 14	Protein Coding	38	GC02M030888	1.02275	https://www.genecards.org/cgi-bin/carddisp.pl?gene=GALNT14
CDK14	Cyclin Dependent Kinase 14	Protein Coding	36	GC07P090471	1.02275	https://www.genecards.org/cgi-bin/carddisp.pl?gene=CDK14
CHMP1A	Charged Multivesicular Body Protein 1A	Protein Coding	36	GC16M089644	1.02275	https://www.genecards.org/cgi-bin/carddisp.pl?gene=CHMP1A
KLF2	Kruppel Like Factor 2	Protein Coding	36	GC19P063082	1.02275	https://www.genecards.org/cgi-bin/carddisp.pl?gene=KLF2
QSOX1	Quiescin Sulfhydryl Oxidase 1	Protein Coding	35	GC01P180154	1.02275	https://www.genecards.org/cgi-bin/carddisp.pl?gene=QSOX1
ITGA6	Integrin Subunit Alpha 6	Protein Coding	44	GC02P172427	1.0048	https://www.genecards.org/cgi-bin/carddisp.pl?gene=ITGA6
PRKAA2	Protein Kinase AMP-Activated Catalytic Subunit Alpha 2	Protein Coding	46	GC01P056645	0.981647	https://www.genecards.org/cgi-bin/carddisp.pl?gene=PRKAA2
CD44	CD44 Molecule (Indian Blood Group)	Protein Coding	42	GC11P035139	0.981647	https://www.genecards.org/cgi-bin/carddisp.pl?gene=CD44
FANCD2	FA Complementation Group D2	Protein Coding	42	GC03P010026	0.981647	https://www.genecards.org/cgi-bin/carddisp.pl?gene=FANCD2
ALOX12	Arachidonate 12-Lipoxygenase, 12S Type	Protein Coding	40	GC17P006995	0.981647	https://www.genecards.org/cgi-bin/carddisp.pl?gene=ALOX12
NQO1	NAD(P)H Quinone Dehydrogenase 1	Protein Coding	43	GC16M069706	0.956997	https://www.genecards.org/cgi-bin/carddisp.pl?gene=NQO1
LDHA	Lactate Dehydrogenase A	Protein Coding	46	GC11P018394	0.930513	https://www.genecards.org/cgi-bin/carddisp.pl?gene=LDHA
MAPK1	Mitogen-Activated Protein Kinase 1	Protein Coding	46	GC22M021759	0.930513	https://www.genecards.org/cgi-bin/carddisp.pl?gene=MAPK1
MYC	MYC Proto-Oncogene, BHLH Transcription Factor	Protein Coding	46	GC08P127735	0.930513	https://www.genecards.org/cgi-bin/carddisp.pl?gene=MYC
PCNA	Proliferating Cell Nuclear Antigen	Protein Coding	45	GC20M005114	0.930513	https://www.genecards.org/cgi-bin/carddisp.pl?gene=PCNA
ACTB	Actin Beta	Protein Coding	44	GC07M005527	0.930513	https://www.genecards.org/cgi-bin/carddisp.pl?gene=ACTB
ALB	Albumin	Protein Coding	44	GC04P073397	0.930513	https://www.genecards.org/cgi-bin/carddisp.pl?gene=ALB
EGLN1	Egl-9 Family Hypoxia Inducible Factor 1	Protein Coding	44	GC01M231363	0.930513	https://www.genecards.org/cgi-bin/carddisp.pl?gene=EGLN1
ANXA2	Annexin A2	Protein Coding	43	GC15M060347	0.930513	https://www.genecards.org/cgi-bin/carddisp.pl?gene=ANXA2
HSPA8	Heat Shock Protein Family A (Hsp70) Member 8	Protein Coding	43	GC11M123057	0.930513	https://www.genecards.org/cgi-bin/carddisp.pl?gene=HSPA8
KRT18	Keratin 18	Protein Coding	43	GC12P052948	0.930513	https://www.genecards.org/cgi-bin/carddisp.pl?gene=KRT18
MDH2	Malate Dehydrogenase 2	Protein Coding	43	GC07P076048	0.930513	https://www.genecards.org/cgi-bin/carddisp.pl?gene=MDH2
TPM1	Tropomyosin 1	Protein Coding	43	GC15P117505	0.930513	https://www.genecards.org/cgi-bin/carddisp.pl?gene=TPM1
CTSZ	Cathepsin Z	Protein Coding	42	GC20M058995	0.930513	https://www.genecards.org/cgi-bin/carddisp.pl?gene=CTSZ
ENO1	Enolase 1	Protein Coding	42	GC01M008861	0.930513	https://www.genecards.org/cgi-bin/carddisp.pl?gene=ENO1
KRT14	Keratin 14	Protein Coding	42	GC17M041582	0.930513	https://www.genecards.org/cgi-bin/carddisp.pl?gene=KRT14
MAP3K5	Mitogen-Activated Protein Kinase Kinase Kinase 5	Protein Coding	42	GC06M136557	0.930513	https://www.genecards.org/cgi-bin/carddisp.pl?gene=MAP3K5
TPM3	Tropomyosin 3	Protein Coding	42	GC01M154127	0.930513	https://www.genecards.org/cgi-bin/carddisp.pl?gene=TPM3
ANXA5	Annexin A5	Protein Coding	41	GC04M121667	0.930513	https://www.genecards.org/cgi-bin/carddisp.pl?gene=ANXA5
FH	Fumarate Hydratase	Protein Coding	41	GC01M241499	0.930513	https://www.genecards.org/cgi-bin/carddisp.pl?gene=FH
GNB1	G Protein Subunit Beta 1	Protein Coding	40	GC01M001785	0.930513	https://www.genecards.org/cgi-bin/carddisp.pl?gene=GNB1
KRT19	Keratin 19	Protein Coding	40	GC17M041523	0.930513	https://www.genecards.org/cgi-bin/carddisp.pl?gene=KRT19
LGALS3	Galectin 3	Protein Coding	40	GC14P055124	0.930513	https://www.genecards.org/cgi-bin/carddisp.pl?gene=LGALS3
PRKCSH	Protein Kinase C Substrate 80K-H	Protein Coding	40	GC19P011435	0.930513	https://www.genecards.org/cgi-bin/carddisp.pl?gene=PRKCSH
ANXA4	Annexin A4	Protein Coding	39	GC02P069644	0.930513	https://www.genecards.org/cgi-bin/carddisp.pl?gene=ANXA4
ATP6V1E1	ATPase H+ Transporting V1 Subunit E1	Protein Coding	39	GC22M017592	0.930513	https://www.genecards.org/cgi-bin/carddisp.pl?gene=ATP6V1E1
KRT16	Keratin 16	Protein Coding	39	GC17M041609	0.930513	https://www.genecards.org/cgi-bin/carddisp.pl?gene=KRT16
SOCS1	Suppressor Of Cytokine Signaling 1	Protein Coding	39	GC16M011896	0.930513	https://www.genecards.org/cgi-bin/carddisp.pl?gene=SOCS1
ANP32A	Acidic Nuclear Phosphoprotein 32 Family Member A	Protein Coding	38	GC15M068778	0.930513	https://www.genecards.org/cgi-bin/carddisp.pl?gene=ANP32A
EEF1A1	Eukaryotic Translation Elongation Factor 1 Alpha 1	Protein Coding	38	GC06M073515	0.930513	https://www.genecards.org/cgi-bin/carddisp.pl?gene=EEF1A1
PSMA1	Proteasome 20S Subunit Alpha 1	Protein Coding	38	GC11M014505	0.930513	https://www.genecards.org/cgi-bin/carddisp.pl?gene=PSMA1
RPL7A	Ribosomal Protein L7a	Protein Coding	38	GC09P133348	0.930513	https://www.genecards.org/cgi-bin/carddisp.pl?gene=RPL7A
RPS3	Ribosomal Protein S3	Protein Coding	38	GC11P077659	0.930513	https://www.genecards.org/cgi-bin/carddisp.pl?gene=RPS3
RPS6	Ribosomal Protein S6	Protein Coding	38	GC09M019375	0.930513	https://www.genecards.org/cgi-bin/carddisp.pl?gene=RPS6
SNAP29	Synaptosome Associated Protein 29	Protein Coding	38	GC22P020859	0.930513	https://www.genecards.org/cgi-bin/carddisp.pl?gene=SNAP29
EIF4H	Eukaryotic Translation Initiation Factor 4H	Protein Coding	37	GC07P074174	0.930513	https://www.genecards.org/cgi-bin/carddisp.pl?gene=EIF4H
KRT6B	Keratin 6B	Protein Coding	37	GC12M052446	0.930513	https://www.genecards.org/cgi-bin/carddisp.pl?gene=KRT6B
PSME1	Proteasome Activator Subunit 1	Protein Coding	37	GC14P024136	0.930513	https://www.genecards.org/cgi-bin/carddisp.pl?gene=PSME1
RPS2	Ribosomal Protein S2	Protein Coding	37	GC16M006682	0.930513	https://www.genecards.org/cgi-bin/carddisp.pl?gene=RPS2
TXNL1	Thioredoxin Like 1	Protein Coding	36	GC18M056597	0.930513	https://www.genecards.org/cgi-bin/carddisp.pl?gene=TXNL1
CLTB	Clathrin Light Chain B	Protein Coding	35	GC05M176392	0.930513	https://www.genecards.org/cgi-bin/carddisp.pl?gene=CLTB
MYL12A	Myosin Light Chain 12A	Protein Coding	35	GC18P003238	0.930513	https://www.genecards.org/cgi-bin/carddisp.pl?gene=MYL12A
PHB1	Prohibitin 1	Protein Coding	35	GC17M049406	0.930513	https://www.genecards.org/cgi-bin/carddisp.pl?gene=PHB1
PSMD8	Proteasome 26S Subunit, Non-ATPase 8	Protein Coding	35	GC19P038374	0.930513	https://www.genecards.org/cgi-bin/carddisp.pl?gene=PSMD8
TPM4	Tropomyosin 4	Protein Coding	35	GC19P063078	0.930513	https://www.genecards.org/cgi-bin/carddisp.pl?gene=TPM4
ANP32B	Acidic Nuclear Phosphoprotein 32 Family Member B	Protein Coding	34	GC09P097983	0.930513	https://www.genecards.org/cgi-bin/carddisp.pl?gene=ANP32B
DECR2	2,4-Dienoyl-CoA Reductase 2	Protein Coding	34	GC16P010634	0.930513	https://www.genecards.org/cgi-bin/carddisp.pl?gene=DECR2
FKBP3	FKBP Prolyl Isomerase 3	Protein Coding	34	GC14M045115	0.930513	https://www.genecards.org/cgi-bin/carddisp.pl?gene=FKBP3
STOM	Stomatin	Protein Coding	34	GC09M121338	0.930513	https://www.genecards.org/cgi-bin/carddisp.pl?gene=STOM
TPD52L2	TPD52 Like 2	Protein Coding	34	GC20P063865	0.930513	https://www.genecards.org/cgi-bin/carddisp.pl?gene=TPD52L2
DNAJC9	DnaJ Heat Shock Protein Family (Hsp40) Member C9	Protein Coding	33	GC10M073183	0.930513	https://www.genecards.org/cgi-bin/carddisp.pl?gene=DNAJC9
TRIM26	Tripartite Motif Containing 26	Protein Coding	33	GC06M030184	0.930513	https://www.genecards.org/cgi-bin/carddisp.pl?gene=TRIM26
CARS1	Cysteinyl-TRNA Synthetase 1	Protein Coding	32	GC11M003000	0.930513	https://www.genecards.org/cgi-bin/carddisp.pl?gene=CARS1
CCDC124	Coiled-Coil Domain Containing 124	Protein Coding	27	GC19P063115	0.930513	https://www.genecards.org/cgi-bin/carddisp.pl?gene=CCDC124
PYM1	PYM Homolog 1, Exon Junction Complex Associated Factor	Protein Coding	27	GC12M055902	0.930513	https://www.genecards.org/cgi-bin/carddisp.pl?gene=PYM1
CHAC1	ChaC Glutathione Specific Gamma-Glutamylcyclotransferase 1	Protein Coding	32	GC15P040942	0.887814	https://www.genecards.org/cgi-bin/carddisp.pl?gene=CHAC1
BEX1	Brain Expressed X-Linked 1	Protein Coding	28	GC0XM103063	0.887814	https://www.genecards.org/cgi-bin/carddisp.pl?gene=BEX1
EPAS1	Endothelial PAS Domain Protein 1	Protein Coding	44	GC02P046293	0.833702	https://www.genecards.org/cgi-bin/carddisp.pl?gene=EPAS1
NFS1	NFS1 Cysteine Desulfurase	Protein Coding	41	GC20M035668	0.833702	https://www.genecards.org/cgi-bin/carddisp.pl?gene=NFS1
RB1	RB Transcriptional Corepressor 1	Protein Coding	42	GC13P048303	0.790813	https://www.genecards.org/cgi-bin/carddisp.pl?gene=RB1
G3BP1	G3BP Stress Granule Assembly Factor 1	Protein Coding	36	GC05P151771	0.790813	https://www.genecards.org/cgi-bin/carddisp.pl?gene=G3BP1
HIF1A	Hypoxia Inducible Factor 1 Subunit Alpha	Protein Coding	44	GC14P061695	0.734918	https://www.genecards.org/cgi-bin/carddisp.pl?gene=HIF1A
HILPDA	Hypoxia Inducible Lipid Droplet Associated	Protein Coding	30	GC07P131656	0.734918	https://www.genecards.org/cgi-bin/carddisp.pl?gene=HILPDA
G0S2	G0/G1 Switch 2	Protein Coding	29	GC01P209675	0.734918	https://www.genecards.org/cgi-bin/carddisp.pl?gene=G0S2
BCAT2	Branched Chain Amino Acid Transaminase 2	Protein Coding	41	GC19M048795	0.692658	https://www.genecards.org/cgi-bin/carddisp.pl?gene=BCAT2
HSPA5	Heat Shock Protein Family A (Hsp70) Member 5	Protein Coding	42	GC09M125234	0.669506	https://www.genecards.org/cgi-bin/carddisp.pl?gene=HSPA5
GDPD5	Glycerophosphodiester Phosphodiesterase Domain Containing 5	Protein Coding	33	GC11M087643	0.669506	https://www.genecards.org/cgi-bin/carddisp.pl?gene=GDPD5
TIGAR	TP53 Induced Glycolysis Regulatory Phosphatase	Protein Coding	33	GC12P019786	0.599978	https://www.genecards.org/cgi-bin/carddisp.pl?gene=TIGAR
MTOR	Mechanistic Target Of Rapamycin Kinase	Protein Coding	48	GC01M011106	0.589573	https://www.genecards.org/cgi-bin/carddisp.pl?gene=MTOR
PRC1	Protein Regulator Of Cytokinesis 1	Protein Coding	35	GC15M090966	0.589573	https://www.genecards.org/cgi-bin/carddisp.pl?gene=PRC1
HADHA	Hydroxyacyl-CoA Dehydrogenase Trifunctional Multienzyme Complex Subunit Alpha	Protein Coding	42	GC02M026190	0.557717	https://www.genecards.org/cgi-bin/carddisp.pl?gene=HADHA
HSPA9	Heat Shock Protein Family A (Hsp70) Member 9	Protein Coding	42	GC05M138554	0.557717	https://www.genecards.org/cgi-bin/carddisp.pl?gene=HSPA9
RUVBL1	RuvB Like AAA ATPase 1	Protein Coding	39	GC03M128064	0.557717	https://www.genecards.org/cgi-bin/carddisp.pl?gene=RUVBL1
CBX3	Chromobox 3	Protein Coding	37	GC07P026201	0.557717	https://www.genecards.org/cgi-bin/carddisp.pl?gene=CBX3
NAP1L1	Nucleosome Assembly Protein 1 Like 1	Protein Coding	34	GC12M076036	0.557717	https://www.genecards.org/cgi-bin/carddisp.pl?gene=NAP1L1
MT1G	Metallothionein 1G	Protein Coding	29	GC16M056666	0.557717	https://www.genecards.org/cgi-bin/carddisp.pl?gene=MT1G
TGFBR1	Transforming Growth Factor Beta Receptor 1	Protein Coding	47	GC09P099104	0.52156	https://www.genecards.org/cgi-bin/carddisp.pl?gene=TGFBR1
UCHL1	Ubiquitin C-Terminal Hydrolase L1	Protein Coding	46	GC04P041256	0.52156	https://www.genecards.org/cgi-bin/carddisp.pl?gene=UCHL1
GSTP1	Glutathione S-Transferase Pi 1	Protein Coding	45	GC11P067583	0.52156	https://www.genecards.org/cgi-bin/carddisp.pl?gene=GSTP1
SNCA	Synuclein Alpha	Protein Coding	45	GC04M089724	0.52156	https://www.genecards.org/cgi-bin/carddisp.pl?gene=SNCA
VIM	Vimentin	Protein Coding	45	GC10P017227	0.52156	https://www.genecards.org/cgi-bin/carddisp.pl?gene=VIM
FASN	Fatty Acid Synthase	Protein Coding	44	GC17M082078	0.52156	https://www.genecards.org/cgi-bin/carddisp.pl?gene=FASN
MYH9	Myosin Heavy Chain 9	Protein Coding	44	GC22M036281	0.52156	https://www.genecards.org/cgi-bin/carddisp.pl?gene=MYH9
YWHAG	Tyrosine 3-Monooxygenase/Tryptophan 5-Monooxygenase Activation Protein Gamma	Protein Coding	44	GC07M076724	0.52156	https://www.genecards.org/cgi-bin/carddisp.pl?gene=YWHAG
ALDOA	Aldolase, Fructose-Bisphosphate A	Protein Coding	43	GC16P030064	0.52156	https://www.genecards.org/cgi-bin/carddisp.pl?gene=ALDOA
ANXA1	Annexin A1	Protein Coding	43	GC09P073151	0.52156	https://www.genecards.org/cgi-bin/carddisp.pl?gene=ANXA1
GPI	Glucose-6-Phosphate Isomerase	Protein Coding	43	GC19P063413	0.52156	https://www.genecards.org/cgi-bin/carddisp.pl?gene=GPI
PGK1	Phosphoglycerate Kinase 1	Protein Coding	43	GC0XP077987	0.52156	https://www.genecards.org/cgi-bin/carddisp.pl?gene=PGK1
TUBA1A	Tubulin Alpha 1a	Protein Coding	43	GC12M049184	0.52156	https://www.genecards.org/cgi-bin/carddisp.pl?gene=TUBA1A
ACVR1B	Activin A Receptor Type 1B	Protein Coding	42	GC12P051951	0.52156	https://www.genecards.org/cgi-bin/carddisp.pl?gene=ACVR1B
ENO2	Enolase 2	Protein Coding	42	GC12P006913	0.52156	https://www.genecards.org/cgi-bin/carddisp.pl?gene=ENO2
GNB3	G Protein Subunit Beta 3	Protein Coding	42	GC12P006839	0.52156	https://www.genecards.org/cgi-bin/carddisp.pl?gene=GNB3
LDHB	Lactate Dehydrogenase B	Protein Coding	42	GC12M021635	0.52156	https://www.genecards.org/cgi-bin/carddisp.pl?gene=LDHB
MYH10	Myosin Heavy Chain 10	Protein Coding	42	GC17M008474	0.52156	https://www.genecards.org/cgi-bin/carddisp.pl?gene=MYH10
RPL5	Ribosomal Protein L5	Protein Coding	42	GC01P092832	0.52156	https://www.genecards.org/cgi-bin/carddisp.pl?gene=RPL5
YWHAB	Tyrosine 3-Monooxygenase/Tryptophan 5-Monooxygenase Activation Protein Beta	Protein Coding	42	GC20P044885	0.52156	https://www.genecards.org/cgi-bin/carddisp.pl?gene=YWHAB
YWHAZ	Tyrosine 3-Monooxygenase/Tryptophan 5-Monooxygenase Activation Protein Zeta	Protein Coding	42	GC08M100917	0.52156	https://www.genecards.org/cgi-bin/carddisp.pl?gene=YWHAZ
DLST	Dihydrolipoamide S-Succinyltransferase	Protein Coding	41	GC14P074881	0.52156	https://www.genecards.org/cgi-bin/carddisp.pl?gene=DLST
HP	Haptoglobin	Protein Coding	41	GC16P072089	0.52156	https://www.genecards.org/cgi-bin/carddisp.pl?gene=HP
HSP90B1	Heat Shock Protein 90 Beta Family Member 1	Protein Coding	41	GC12P103930	0.52156	https://www.genecards.org/cgi-bin/carddisp.pl?gene=HSP90B1
PRDX2	Peroxiredoxin 2	Protein Coding	41	GC19M012796	0.52156	https://www.genecards.org/cgi-bin/carddisp.pl?gene=PRDX2
UBA1	Ubiquitin Like Modifier Activating Enzyme 1	Protein Coding	41	GC0XP047190	0.52156	https://www.genecards.org/cgi-bin/carddisp.pl?gene=UBA1
CCT5	Chaperonin Containing TCP1 Subunit 5	Protein Coding	40	GC05P010236	0.52156	https://www.genecards.org/cgi-bin/carddisp.pl?gene=CCT5
CFL1	Cofilin 1	Protein Coding	40	GC11M065823	0.52156	https://www.genecards.org/cgi-bin/carddisp.pl?gene=CFL1
CKB	Creatine Kinase B	Protein Coding	40	GC14M103519	0.52156	https://www.genecards.org/cgi-bin/carddisp.pl?gene=CKB
DPYSL2	Dihydropyrimidinase Like 2	Protein Coding	40	GC08P026514	0.52156	https://www.genecards.org/cgi-bin/carddisp.pl?gene=DPYSL2
EIF4A1	Eukaryotic Translation Initiation Factor 4A1	Protein Coding	40	GC17P007572	0.52156	https://www.genecards.org/cgi-bin/carddisp.pl?gene=EIF4A1
RPL10	Ribosomal Protein L10	Protein Coding	40	GC0XP154389	0.52156	https://www.genecards.org/cgi-bin/carddisp.pl?gene=RPL10
RPSA	Ribosomal Protein SA	Protein Coding	40	GC03P039406	0.52156	https://www.genecards.org/cgi-bin/carddisp.pl?gene=RPSA
SMC3	Structural Maintenance Of Chromosomes 3	Protein Coding	40	GC10P110567	0.52156	https://www.genecards.org/cgi-bin/carddisp.pl?gene=SMC3
TUBB4A	Tubulin Beta 4A Class IVa	Protein Coding	40	GC19M006496	0.52156	https://www.genecards.org/cgi-bin/carddisp.pl?gene=TUBB4A
VAPB	VAMP Associated Protein B And C	Protein Coding	40	GC20P058389	0.52156	https://www.genecards.org/cgi-bin/carddisp.pl?gene=VAPB
ACTC1	Actin Alpha Cardiac Muscle 1	Protein Coding	39	GC15M034790	0.52156	https://www.genecards.org/cgi-bin/carddisp.pl?gene=ACTC1
EWSR1	EWS RNA Binding Protein 1	Protein Coding	39	GC22P034936	0.52156	https://www.genecards.org/cgi-bin/carddisp.pl?gene=EWSR1
PDIA3	Protein Disulfide Isomerase Family A Member 3	Protein Coding	39	GC15P043746	0.52156	https://www.genecards.org/cgi-bin/carddisp.pl?gene=PDIA3
PROK2	Prokineticin 2	Protein Coding	39	GC03M071771	0.52156	https://www.genecards.org/cgi-bin/carddisp.pl?gene=PROK2
RPA2	Replication Protein A2	Protein Coding	39	GC01M027909	0.52156	https://www.genecards.org/cgi-bin/carddisp.pl?gene=RPA2
RPL15	Ribosomal Protein L15	Protein Coding	39	GC03P023916	0.52156	https://www.genecards.org/cgi-bin/carddisp.pl?gene=RPL15
XRCC5	X-Ray Repair Cross Complementing 5	Protein Coding	39	GC02P216107	0.52156	https://www.genecards.org/cgi-bin/carddisp.pl?gene=XRCC5
BANF1	BAF Nuclear Assembly Factor 1	Protein Coding	38	GC11P066002	0.52156	https://www.genecards.org/cgi-bin/carddisp.pl?gene=BANF1
CNBP	CCHC-Type Zinc Finger Nucleic Acid Binding Protein	Protein Coding	38	GC03M129167	0.52156	https://www.genecards.org/cgi-bin/carddisp.pl?gene=CNBP
DUT	Deoxyuridine Triphosphatase	Protein Coding	38	GC15P048331	0.52156	https://www.genecards.org/cgi-bin/carddisp.pl?gene=DUT
FSCN1	Fascin Actin-Bundling Protein 1	Protein Coding	38	GC07P005592	0.52156	https://www.genecards.org/cgi-bin/carddisp.pl?gene=FSCN1
HNRNPD	Heterogeneous Nuclear Ribonucleoprotein D	Protein Coding	38	GC04M082352	0.52156	https://www.genecards.org/cgi-bin/carddisp.pl?gene=HNRNPD
ITIH3	Inter-Alpha-Trypsin Inhibitor Heavy Chain 3	Protein Coding	38	GC03P052794	0.52156	https://www.genecards.org/cgi-bin/carddisp.pl?gene=ITIH3
KHDRBS1	KH RNA Binding Domain Containing, Signal Transduction Associated 1	Protein Coding	38	GC01P032013	0.52156	https://www.genecards.org/cgi-bin/carddisp.pl?gene=KHDRBS1
LRPPRC	Leucine Rich Pentatricopeptide Repeat Containing	Protein Coding	38	GC02M043850	0.52156	https://www.genecards.org/cgi-bin/carddisp.pl?gene=LRPPRC
PTBP1	Polypyrimidine Tract Binding Protein 1	Protein Coding	38	GC19P000797	0.52156	https://www.genecards.org/cgi-bin/carddisp.pl?gene=PTBP1
RPL13A	Ribosomal Protein L13a	Protein Coding	38	GC19P049487	0.52156	https://www.genecards.org/cgi-bin/carddisp.pl?gene=RPL13A
TRIM28	Tripartite Motif Containing 28	Protein Coding	38	GC19P058544	0.52156	https://www.genecards.org/cgi-bin/carddisp.pl?gene=TRIM28
VAPA	VAMP Associated Protein A	Protein Coding	38	GC18P009904	0.52156	https://www.genecards.org/cgi-bin/carddisp.pl?gene=VAPA
MAP4	Microtubule Associated Protein 4	Protein Coding	37	GC03M047850	0.52156	https://www.genecards.org/cgi-bin/carddisp.pl?gene=MAP4
RPL26	Ribosomal Protein L26	Protein Coding	37	GC17M008377	0.52156	https://www.genecards.org/cgi-bin/carddisp.pl?gene=RPL26
RPS13	Ribosomal Protein S13	Protein Coding	37	GC11M017543	0.52156	https://www.genecards.org/cgi-bin/carddisp.pl?gene=RPS13
ATP5F1A	ATP Synthase F1 Subunit Alpha	Protein Coding	36	GC18M046081	0.52156	https://www.genecards.org/cgi-bin/carddisp.pl?gene=ATP5F1A
CCT3	Chaperonin Containing TCP1 Subunit 3	Protein Coding	36	GC01M156308	0.52156	https://www.genecards.org/cgi-bin/carddisp.pl?gene=CCT3
CCT4	Chaperonin Containing TCP1 Subunit 4	Protein Coding	36	GC02M061868	0.52156	https://www.genecards.org/cgi-bin/carddisp.pl?gene=CCT4
DHX9	DExH-Box Helicase 9	Protein Coding	36	GC01P182839	0.52156	https://www.genecards.org/cgi-bin/carddisp.pl?gene=DHX9
HMGN1	High Mobility Group Nucleosome Binding Domain 1	Protein Coding	36	GC21M039342	0.52156	https://www.genecards.org/cgi-bin/carddisp.pl?gene=HMGN1
NOLC1	Nucleolar And Coiled-Body Phosphoprotein 1	Protein Coding	36	GC10P102152	0.52156	https://www.genecards.org/cgi-bin/carddisp.pl?gene=NOLC1
PDIA4	Protein Disulfide Isomerase Family A Member 4	Protein Coding	36	GC07M149003	0.52156	https://www.genecards.org/cgi-bin/carddisp.pl?gene=PDIA4
RPLP0	Ribosomal Protein Lateral Stalk Subunit P0	Protein Coding	36	GC12M120196	0.52156	https://www.genecards.org/cgi-bin/carddisp.pl?gene=RPLP0
RPLP2	Ribosomal Protein Lateral Stalk Subunit P2	Protein Coding	36	GC11P001680	0.52156	https://www.genecards.org/cgi-bin/carddisp.pl?gene=RPLP2
RPS7	Ribosomal Protein S7	Protein Coding	36	GC02P003575	0.52156	https://www.genecards.org/cgi-bin/carddisp.pl?gene=RPS7
CCT6A	Chaperonin Containing TCP1 Subunit 6A	Protein Coding	35	GC07P056051	0.52156	https://www.genecards.org/cgi-bin/carddisp.pl?gene=CCT6A
CCT8	Chaperonin Containing TCP1 Subunit 8	Protein Coding	35	GC21M029055	0.52156	https://www.genecards.org/cgi-bin/carddisp.pl?gene=CCT8
HNRNPA3	Heterogeneous Nuclear Ribonucleoprotein A3	Protein Coding	35	GC02P177212	0.52156	https://www.genecards.org/cgi-bin/carddisp.pl?gene=HNRNPA3
HNRNPL	Heterogeneous Nuclear Ribonucleoprotein L	Protein Coding	35	GC19M038836	0.52156	https://www.genecards.org/cgi-bin/carddisp.pl?gene=HNRNPL
PDIA6	Protein Disulfide Isomerase Family A Member 6	Protein Coding	35	GC02M010784	0.52156	https://www.genecards.org/cgi-bin/carddisp.pl?gene=PDIA6
PFN2	Profilin 2	Protein Coding	35	GC03M149964	0.52156	https://www.genecards.org/cgi-bin/carddisp.pl?gene=PFN2
PLXNA4	Plexin A4	Protein Coding	35	GC07M132123	0.52156	https://www.genecards.org/cgi-bin/carddisp.pl?gene=PLXNA4
RPL30	Ribosomal Protein L30	Protein Coding	35	GC08M098024	0.52156	https://www.genecards.org/cgi-bin/carddisp.pl?gene=RPL30
SLC25A31	Solute Carrier Family 25 Member 31	Protein Coding	35	GC04P127730	0.52156	https://www.genecards.org/cgi-bin/carddisp.pl?gene=SLC25A31
SNRPA	Small Nuclear Ribonucleoprotein Polypeptide A	Protein Coding	35	GC19P040750	0.52156	https://www.genecards.org/cgi-bin/carddisp.pl?gene=SNRPA
SNRPD2	Small Nuclear Ribonucleoprotein D2 Polypeptide	Protein Coding	35	GC19M063963	0.52156	https://www.genecards.org/cgi-bin/carddisp.pl?gene=SNRPD2
SSBP1	Single Stranded DNA Binding Protein 1	Protein Coding	35	GC07P148227	0.52156	https://www.genecards.org/cgi-bin/carddisp.pl?gene=SSBP1
WTAP	WT1 Associated Protein	Protein Coding	35	GC06P159725	0.52156	https://www.genecards.org/cgi-bin/carddisp.pl?gene=WTAP
HNRNPM	Heterogeneous Nuclear Ribonucleoprotein M	Protein Coding	34	GC19P008444	0.52156	https://www.genecards.org/cgi-bin/carddisp.pl?gene=HNRNPM
KSR2	Kinase Suppressor Of Ras 2	Protein Coding	34	GC12M117453	0.52156	https://www.genecards.org/cgi-bin/carddisp.pl?gene=KSR2
MUC16	Mucin 16, Cell Surface Associated	Protein Coding	34	GC19M008848	0.52156	https://www.genecards.org/cgi-bin/carddisp.pl?gene=MUC16
MYL6B	Myosin Light Chain 6B	Protein Coding	34	GC12P057169	0.52156	https://www.genecards.org/cgi-bin/carddisp.pl?gene=MYL6B
NACA	Nascent Polypeptide Associated Complex Subunit Alpha	Protein Coding	34	GC12M056712	0.52156	https://www.genecards.org/cgi-bin/carddisp.pl?gene=NACA
NGB	Neuroglobin	Protein Coding	34	GC14M077265	0.52156	https://www.genecards.org/cgi-bin/carddisp.pl?gene=NGB
RPL34	Ribosomal Protein L34	Protein Coding	34	GC04P108620	0.52156	https://www.genecards.org/cgi-bin/carddisp.pl?gene=RPL34
RPS4X	Ribosomal Protein S4 X-Linked	Protein Coding	34	GC0XM072255	0.52156	https://www.genecards.org/cgi-bin/carddisp.pl?gene=RPS4X
RUFY1	RUN And FYVE Domain Containing 1	Protein Coding	34	GC05P179550	0.52156	https://www.genecards.org/cgi-bin/carddisp.pl?gene=RUFY1
SNRPD1	Small Nuclear Ribonucleoprotein D1 Polypeptide	Protein Coding	34	GC18P021612	0.52156	https://www.genecards.org/cgi-bin/carddisp.pl?gene=SNRPD1
SNRPF	Small Nuclear Ribonucleoprotein Polypeptide F	Protein Coding	34	GC12P095858	0.52156	https://www.genecards.org/cgi-bin/carddisp.pl?gene=SNRPF
USP44	Ubiquitin Specific Peptidase 44	Protein Coding	34	GC12M095516	0.52156	https://www.genecards.org/cgi-bin/carddisp.pl?gene=USP44
YBX1	Y-Box Binding Protein 1	Protein Coding	34	GC01P042682	0.52156	https://www.genecards.org/cgi-bin/carddisp.pl?gene=YBX1
ALYREF	Aly/REF Export Factor	Protein Coding	33	GC17M081887	0.52156	https://www.genecards.org/cgi-bin/carddisp.pl?gene=ALYREF
ATP5F1B	ATP Synthase F1 Subunit Beta	Protein Coding	33	GC12M056639	0.52156	https://www.genecards.org/cgi-bin/carddisp.pl?gene=ATP5F1B
CNTNAP4	Contactin Associated Protein Family Member 4	Protein Coding	33	GC16P076278	0.52156	https://www.genecards.org/cgi-bin/carddisp.pl?gene=CNTNAP4
FAM120A	Family With Sequence Similarity 120A	Protein Coding	33	GC09P093736	0.52156	https://www.genecards.org/cgi-bin/carddisp.pl?gene=FAM120A
RPL38	Ribosomal Protein L38	Protein Coding	33	GC17P074204	0.52156	https://www.genecards.org/cgi-bin/carddisp.pl?gene=RPL38
SNRPC	Small Nuclear Ribonucleoprotein Polypeptide C	Protein Coding	33	GC06P080502	0.52156	https://www.genecards.org/cgi-bin/carddisp.pl?gene=SNRPC
YTHDF3	YTH N6-Methyladenosine RNA Binding Protein 3	Protein Coding	33	GC08P063168	0.52156	https://www.genecards.org/cgi-bin/carddisp.pl?gene=YTHDF3
ERH	ERH MRNA Splicing And Mitosis Factor	Protein Coding	32	GC14M069380	0.52156	https://www.genecards.org/cgi-bin/carddisp.pl?gene=ERH
PCBP3	Poly(RC) Binding Protein 3	Protein Coding	32	GC21P045643	0.52156	https://www.genecards.org/cgi-bin/carddisp.pl?gene=PCBP3
TBC1D5	TBC1 Domain Family Member 5	Protein Coding	32	GC03M017157	0.52156	https://www.genecards.org/cgi-bin/carddisp.pl?gene=TBC1D5
WBP11	WW Domain Binding Protein 11	Protein Coding	32	GC12M014784	0.52156	https://www.genecards.org/cgi-bin/carddisp.pl?gene=WBP11
ACTBL2	Actin Beta Like 2	Protein Coding	31	GC05M057480	0.52156	https://www.genecards.org/cgi-bin/carddisp.pl?gene=ACTBL2
IGKC	Immunoglobulin Kappa Constant	Protein Coding	31	GC02M090797	0.52156	https://www.genecards.org/cgi-bin/carddisp.pl?gene=IGKC
RPL36A	Ribosomal Protein L36a	Protein Coding	31	GC0XP101392	0.52156	https://www.genecards.org/cgi-bin/carddisp.pl?gene=RPL36A
RUFY3	RUN And FYVE Domain Containing 3	Protein Coding	31	GC04P070704	0.52156	https://www.genecards.org/cgi-bin/carddisp.pl?gene=RUFY3
SNU13	Small Nuclear Ribonucleoprotein 13	Protein Coding	31	GC22M056117	0.52156	https://www.genecards.org/cgi-bin/carddisp.pl?gene=SNU13
TEX264	Testis Expressed 264, ER-Phagy Receptor	Protein Coding	30	GC03P051663	0.52156	https://www.genecards.org/cgi-bin/carddisp.pl?gene=TEX264
ABRAXAS2	Abraxas 2, BRISC Complex Subunit	Protein Coding	28	GC10P124802	0.52156	https://www.genecards.org/cgi-bin/carddisp.pl?gene=ABRAXAS2
KBTBD3	Kelch Repeat And BTB Domain Containing 3	Protein Coding	28	GC11M106048	0.52156	https://www.genecards.org/cgi-bin/carddisp.pl?gene=KBTBD3
RTL1	Retrotransposon Gag Like 1	Protein Coding	28	GC14M101010	0.52156	https://www.genecards.org/cgi-bin/carddisp.pl?gene=RTL1
KIAA1614	KIAA1614	Protein Coding	27	GC01P180913	0.52156	https://www.genecards.org/cgi-bin/carddisp.pl?gene=KIAA1614
H2AC21	H2A Clustered Histone 21	Protein Coding	26	GC01M151593	0.52156	https://www.genecards.org/cgi-bin/carddisp.pl?gene=H2AC21
SRSF8	Serine And Arginine Rich Splicing Factor 8	Protein Coding	26	GC11P095066	0.52156	https://www.genecards.org/cgi-bin/carddisp.pl?gene=SRSF8
IGHG4	Immunoglobulin Heavy Constant Gamma 4 (G4m Marker)	Protein Coding	25	GC14M112402	0.52156	https://www.genecards.org/cgi-bin/carddisp.pl?gene=IGHG4
TUBA4B	Tubulin Alpha 4b	Protein Coding	21	GC02P219253	0.52156	https://www.genecards.org/cgi-bin/carddisp.pl?gene=TUBA4B
IGKV1-5	Immunoglobulin Kappa Variable 1-5	Protein Coding	17	GC02M090804	0.52156	https://www.genecards.org/cgi-bin/carddisp.pl?gene=IGKV1-5
IGLV3-19	Immunoglobulin Lambda Variable 3-19	Protein Coding	14	GC22P034611	0.52156	https://www.genecards.org/cgi-bin/carddisp.pl?gene=IGLV3-19
NET1	Neuroepithelial Cell Transforming 1	Protein Coding	38	GC10P005444	0.478671	https://www.genecards.org/cgi-bin/carddisp.pl?gene=NET1
LPIN1	Lipin 1	Protein Coding	42	GC02P011677	0.422777	https://www.genecards.org/cgi-bin/carddisp.pl?gene=LPIN1
NDUFS7	NADH:Ubiquinone Oxidoreductase Core Subunit S7	Protein Coding	42	GC19P002589	0.422777	https://www.genecards.org/cgi-bin/carddisp.pl?gene=NDUFS7
PDCD1	Programmed Cell Death 1	Protein Coding	42	GC02M241849	0.422777	https://www.genecards.org/cgi-bin/carddisp.pl?gene=PDCD1
SIAH2	Siah E3 Ubiquitin Protein Ligase 2	Protein Coding	39	GC03M150741	0.422777	https://www.genecards.org/cgi-bin/carddisp.pl?gene=SIAH2
LPIN2	Lipin 2	Protein Coding	38	GC18M002916	0.422777	https://www.genecards.org/cgi-bin/carddisp.pl?gene=LPIN2
CIAO1	Cytosolic Iron-Sulfur Assembly Component 1	Protein Coding	36	GC02P096283	0.422777	https://www.genecards.org/cgi-bin/carddisp.pl?gene=CIAO1
LPIN3	Lipin 3	Protein Coding	33	GC20P041340	0.422777	https://www.genecards.org/cgi-bin/carddisp.pl?gene=LPIN3
CIAO2A	Cytosolic Iron-Sulfur Assembly Component 2A	Protein Coding	28	GC15M081139	0.422777	https://www.genecards.org/cgi-bin/carddisp.pl?gene=CIAO2A
OTUD1	OTU Deubiquitinase 1	Protein Coding	28	GC10P023439	0.422777	https://www.genecards.org/cgi-bin/carddisp.pl?gene=OTUD1
TGFB2	Transforming Growth Factor Beta 2	Protein Coding	46	GC01P218345	0.287836	https://www.genecards.org/cgi-bin/carddisp.pl?gene=TGFB2
PKN2	Protein Kinase N2	Protein Coding	40	GC01P088684	0.287836	https://www.genecards.org/cgi-bin/carddisp.pl?gene=PKN2
GFRA1	GDNF Family Receptor Alpha 1	Protein Coding	39	GC10M116056	0.287836	https://www.genecards.org/cgi-bin/carddisp.pl?gene=GFRA1
UBR2	Ubiquitin Protein Ligase E3 Component N-Recognin 2	Protein Coding	36	GC06P080587	0.287836	https://www.genecards.org/cgi-bin/carddisp.pl?gene=UBR2
CDKN2A	Cyclin Dependent Kinase Inhibitor 2A	Protein Coding	45	GC09M021967	0.233724	https://www.genecards.org/cgi-bin/carddisp.pl?gene=CDKN2A
AURKA	Aurora Kinase A	Protein Coding	44	GC20M056370	0.233724	https://www.genecards.org/cgi-bin/carddisp.pl?gene=AURKA
RIPK1	Receptor Interacting Serine/Threonine Kinase 1	Protein Coding	43	GC06P003227	0.233724	https://www.genecards.org/cgi-bin/carddisp.pl?gene=RIPK1
CASP8	Caspase 8	Protein Coding	46	GC02P201233	0.190835	https://www.genecards.org/cgi-bin/carddisp.pl?gene=CASP8
SF3B2	Splicing Factor 3b Subunit 2	Protein Coding	35	GC11P066050	0.190835	https://www.genecards.org/cgi-bin/carddisp.pl?gene=SF3B2
CHEK2	Checkpoint Kinase 2	Protein Coding	47	GC22M028687	0.134941	https://www.genecards.org/cgi-bin/carddisp.pl?gene=CHEK2
CFTR	CF Transmembrane Conductance Regulator	Protein Coding	46	GC07P117287	0.134941	https://www.genecards.org/cgi-bin/carddisp.pl?gene=CFTR
GNAS	GNAS Complex Locus	Protein Coding	46	GC20P058839	0.134941	https://www.genecards.org/cgi-bin/carddisp.pl?gene=GNAS
TGFB1	Transforming Growth Factor Beta 1	Protein Coding	46	GC19M041301	0.134941	https://www.genecards.org/cgi-bin/carddisp.pl?gene=TGFB1
CAD	Carbamoyl-Phosphate Synthetase 2, Aspartate Transcarbamylase, And Dihydroorotase	Protein Coding	44	GC02P027217	0.134941	https://www.genecards.org/cgi-bin/carddisp.pl?gene=CAD
FOXO1	Forkhead Box O1	Protein Coding	44	GC13M040555	0.134941	https://www.genecards.org/cgi-bin/carddisp.pl?gene=FOXO1
MUC1	Mucin 1, Cell Surface Associated	Protein Coding	44	GC01M155185	0.134941	https://www.genecards.org/cgi-bin/carddisp.pl?gene=MUC1
NPM1	Nucleophosmin 1	Protein Coding	44	GC05P171387	0.134941	https://www.genecards.org/cgi-bin/carddisp.pl?gene=NPM1
VCP	Valosin Containing Protein	Protein Coding	44	GC09M035056	0.134941	https://www.genecards.org/cgi-bin/carddisp.pl?gene=VCP
CPS1	Carbamoyl-Phosphate Synthase 1	Protein Coding	43	GC02P210477	0.134941	https://www.genecards.org/cgi-bin/carddisp.pl?gene=CPS1
EEF2	Eukaryotic Translation Elongation Factor 2	Protein Coding	43	GC19M003976	0.134941	https://www.genecards.org/cgi-bin/carddisp.pl?gene=EEF2
GRN	Granulin Precursor	Protein Coding	43	GC17P044345	0.134941	https://www.genecards.org/cgi-bin/carddisp.pl?gene=GRN
MIF	Macrophage Migration Inhibitory Factor	Protein Coding	43	GC22P023894	0.134941	https://www.genecards.org/cgi-bin/carddisp.pl?gene=MIF
SQSTM1	Sequestosome 1	Protein Coding	43	GC05P179806	0.134941	https://www.genecards.org/cgi-bin/carddisp.pl?gene=SQSTM1
ABCA4	ATP Binding Cassette Subfamily A Member 4	Protein Coding	42	GC01M093992	0.134941	https://www.genecards.org/cgi-bin/carddisp.pl?gene=ABCA4
FHL2	Four And A Half LIM Domains 2	Protein Coding	42	GC02M105357	0.134941	https://www.genecards.org/cgi-bin/carddisp.pl?gene=FHL2
HCFC1	Host Cell Factor C1	Protein Coding	42	GC0XM153947	0.134941	https://www.genecards.org/cgi-bin/carddisp.pl?gene=HCFC1
RPS6KB2	Ribosomal Protein S6 Kinase B2	Protein Coding	42	GC11P067428	0.134941	https://www.genecards.org/cgi-bin/carddisp.pl?gene=RPS6KB2
COPB2	COPI Coat Complex Subunit Beta 2	Protein Coding	41	GC03M139355	0.134941	https://www.genecards.org/cgi-bin/carddisp.pl?gene=COPB2
C1QBP	Complement C1q Binding Protein	Protein Coding	40	GC17M005432	0.134941	https://www.genecards.org/cgi-bin/carddisp.pl?gene=C1QBP
MYO9B	Myosin IXB	Protein Coding	40	GC19P063097	0.134941	https://www.genecards.org/cgi-bin/carddisp.pl?gene=MYO9B
SF3B1	Splicing Factor 3b Subunit 1	Protein Coding	40	GC02M197401	0.134941	https://www.genecards.org/cgi-bin/carddisp.pl?gene=SF3B1
AHCYL1	Adenosylhomocysteinase Like 1	Protein Coding	39	GC01P109984	0.134941	https://www.genecards.org/cgi-bin/carddisp.pl?gene=AHCYL1
ASXL1	ASXL Transcriptional Regulator 1	Protein Coding	39	GC20P032619	0.134941	https://www.genecards.org/cgi-bin/carddisp.pl?gene=ASXL1
CBX5	Chromobox 5	Protein Coding	39	GC12M054230	0.134941	https://www.genecards.org/cgi-bin/carddisp.pl?gene=CBX5
GPX2	Glutathione Peroxidase 2	Protein Coding	39	GC14M064939	0.134941	https://www.genecards.org/cgi-bin/carddisp.pl?gene=GPX2
HAT1	Histone Acetyltransferase 1	Protein Coding	39	GC02P171922	0.134941	https://www.genecards.org/cgi-bin/carddisp.pl?gene=HAT1
HUWE1	HECT, UBA And WWE Domain Containing E3 Ubiquitin Protein Ligase 1	Protein Coding	39	GC0XM053532	0.134941	https://www.genecards.org/cgi-bin/carddisp.pl?gene=HUWE1
KPNA2	Karyopherin Subunit Alpha 2	Protein Coding	39	GC17P068035	0.134941	https://www.genecards.org/cgi-bin/carddisp.pl?gene=KPNA2
MSRB3	Methionine Sulfoxide Reductase B3	Protein Coding	39	GC12P065279	0.134941	https://www.genecards.org/cgi-bin/carddisp.pl?gene=MSRB3
OGT	O-Linked N-Acetylglucosamine (GlcNAc) Transferase	Protein Coding	39	GC0XP071534	0.134941	https://www.genecards.org/cgi-bin/carddisp.pl?gene=OGT
RPS10	Ribosomal Protein S10	Protein Coding	39	GC06M063743	0.134941	https://www.genecards.org/cgi-bin/carddisp.pl?gene=RPS10
RUVBL2	RuvB Like AAA ATPase 2	Protein Coding	39	GC19P048993	0.134941	https://www.genecards.org/cgi-bin/carddisp.pl?gene=RUVBL2
SPI1	Spi-1 Proto-Oncogene	Protein Coding	39	GC11M086884	0.134941	https://www.genecards.org/cgi-bin/carddisp.pl?gene=SPI1
ARCN1	Archain 1	Protein Coding	38	GC11P118572	0.134941	https://www.genecards.org/cgi-bin/carddisp.pl?gene=ARCN1
COPA	COPI Coat Complex Subunit Alpha	Protein Coding	38	GC01M160288	0.134941	https://www.genecards.org/cgi-bin/carddisp.pl?gene=COPA
DIAPH3	Diaphanous Related Formin 3	Protein Coding	38	GC13M059665	0.134941	https://www.genecards.org/cgi-bin/carddisp.pl?gene=DIAPH3
EFTUD2	Elongation Factor Tu GTP Binding Domain Containing 2	Protein Coding	38	GC17M044861	0.134941	https://www.genecards.org/cgi-bin/carddisp.pl?gene=EFTUD2
KPNB1	Karyopherin Subunit Beta 1	Protein Coding	38	GC17P047649	0.134941	https://www.genecards.org/cgi-bin/carddisp.pl?gene=KPNB1
POLR2B	RNA Polymerase II Subunit B	Protein Coding	38	GC04P056977	0.134941	https://www.genecards.org/cgi-bin/carddisp.pl?gene=POLR2B
POLR2E	RNA Polymerase II, I And III Subunit E	Protein Coding	38	GC19M001086	0.134941	https://www.genecards.org/cgi-bin/carddisp.pl?gene=POLR2E
RBBP4	RB Binding Protein 4, Chromatin Remodeling Factor	Protein Coding	38	GC01P032651	0.134941	https://www.genecards.org/cgi-bin/carddisp.pl?gene=RBBP4
USP11	Ubiquitin Specific Peptidase 11	Protein Coding	38	GC0XP047232	0.134941	https://www.genecards.org/cgi-bin/carddisp.pl?gene=USP11
ALOX15B	Arachidonate 15-Lipoxygenase Type B	Protein Coding	37	GC17P008039	0.134941	https://www.genecards.org/cgi-bin/carddisp.pl?gene=ALOX15B
ANO6	Anoctamin 6	Protein Coding	37	GC12P045215	0.134941	https://www.genecards.org/cgi-bin/carddisp.pl?gene=ANO6
CISD2	CDGSH Iron Sulfur Domain 2	Protein Coding	37	GC04P102868	0.134941	https://www.genecards.org/cgi-bin/carddisp.pl?gene=CISD2
ID1	Inhibitor Of DNA Binding 1, HLH Protein	Protein Coding	37	GC20P031605	0.134941	https://www.genecards.org/cgi-bin/carddisp.pl?gene=ID1
PRPF8	Pre-MRNA Processing Factor 8	Protein Coding	37	GC17M001650	0.134941	https://www.genecards.org/cgi-bin/carddisp.pl?gene=PRPF8
RB1CC1	RB1 Inducible Coiled-Coil 1	Protein Coding	37	GC08M052622	0.134941	https://www.genecards.org/cgi-bin/carddisp.pl?gene=RB1CC1
RBBP7	RB Binding Protein 7, Chromatin Remodeling Factor	Protein Coding	37	GC0XM016839	0.134941	https://www.genecards.org/cgi-bin/carddisp.pl?gene=RBBP7
RPS12	Ribosomal Protein S12	Protein Coding	37	GC06P132814	0.134941	https://www.genecards.org/cgi-bin/carddisp.pl?gene=RPS12
RPS27A	Ribosomal Protein S27a	Protein Coding	37	GC02P055231	0.134941	https://www.genecards.org/cgi-bin/carddisp.pl?gene=RPS27A
ALDH1L2	Aldehyde Dehydrogenase 1 Family Member L2	Protein Coding	36	GC12M105019	0.134941	https://www.genecards.org/cgi-bin/carddisp.pl?gene=ALDH1L2
COPB1	COPI Coat Complex Subunit Beta 1	Protein Coding	36	GC11M014436	0.134941	https://www.genecards.org/cgi-bin/carddisp.pl?gene=COPB1
DNAJA1	DnaJ Heat Shock Protein Family (Hsp40) Member A1	Protein Coding	36	GC09P033025	0.134941	https://www.genecards.org/cgi-bin/carddisp.pl?gene=DNAJA1
DNAJA2	DnaJ Heat Shock Protein Family (Hsp40) Member A2	Protein Coding	36	GC16M046955	0.134941	https://www.genecards.org/cgi-bin/carddisp.pl?gene=DNAJA2
FAT1	FAT Atypical Cadherin 1	Protein Coding	36	GC04M186587	0.134941	https://www.genecards.org/cgi-bin/carddisp.pl?gene=FAT1
ID3	Inhibitor Of DNA Binding 3, HLH Protein	Protein Coding	36	GC01M023557	0.134941	https://www.genecards.org/cgi-bin/carddisp.pl?gene=ID3
MAGED2	MAGE Family Member D2	Protein Coding	36	GC0XP054807	0.134941	https://www.genecards.org/cgi-bin/carddisp.pl?gene=MAGED2
PCMT1	Protein-L-Isoaspartate (D-Aspartate) O-Methyltransferase	Protein Coding	36	GC06P149749	0.134941	https://www.genecards.org/cgi-bin/carddisp.pl?gene=PCMT1
RBM10	RNA Binding Motif Protein 10	Protein Coding	36	GC0XP047503	0.134941	https://www.genecards.org/cgi-bin/carddisp.pl?gene=RBM10
RCN2	Reticulocalbin 2	Protein Coding	36	GC15P076931	0.134941	https://www.genecards.org/cgi-bin/carddisp.pl?gene=RCN2
RPS23	Ribosomal Protein S23	Protein Coding	36	GC05M082273	0.134941	https://www.genecards.org/cgi-bin/carddisp.pl?gene=RPS23
TNPO1	Transportin 1	Protein Coding	36	GC05P072816	0.134941	https://www.genecards.org/cgi-bin/carddisp.pl?gene=TNPO1
ALDH1L1	Aldehyde Dehydrogenase 1 Family Member L1	Protein Coding	35	GC03M126103	0.134941	https://www.genecards.org/cgi-bin/carddisp.pl?gene=ALDH1L1
COPE	COPI Coat Complex Subunit Epsilon	Protein Coding	35	GC19M018899	0.134941	https://www.genecards.org/cgi-bin/carddisp.pl?gene=COPE
GUCY1A1	Guanylate Cyclase 1 Soluble Subunit Alpha 1	Protein Coding	35	GC04P155667	0.134941	https://www.genecards.org/cgi-bin/carddisp.pl?gene=GUCY1A1
RPL24	Ribosomal Protein L24	Protein Coding	35	GC03M101681	0.134941	https://www.genecards.org/cgi-bin/carddisp.pl?gene=RPL24
RPS15	Ribosomal Protein S15	Protein Coding	35	GC19P001438	0.134941	https://www.genecards.org/cgi-bin/carddisp.pl?gene=RPS15
UBE2O	Ubiquitin Conjugating Enzyme E2 O	Protein Coding	35	GC17M076389	0.134941	https://www.genecards.org/cgi-bin/carddisp.pl?gene=UBE2O
ASXL2	ASXL Transcriptional Regulator 2	Protein Coding	34	GC02M025733	0.134941	https://www.genecards.org/cgi-bin/carddisp.pl?gene=ASXL2
COPG1	COPI Coat Complex Subunit Gamma 1	Protein Coding	34	GC03P129249	0.134941	https://www.genecards.org/cgi-bin/carddisp.pl?gene=COPG1
FOXK2	Forkhead Box K2	Protein Coding	34	GC17P082519	0.134941	https://www.genecards.org/cgi-bin/carddisp.pl?gene=FOXK2
NAP1L4	Nucleosome Assembly Protein 1 Like 4	Protein Coding	34	GC11M002944	0.134941	https://www.genecards.org/cgi-bin/carddisp.pl?gene=NAP1L4
TXNIP	Thioredoxin Interacting Protein	Protein Coding	34	GC01M145992	0.134941	https://www.genecards.org/cgi-bin/carddisp.pl?gene=TXNIP
COPG2	COPI Coat Complex Subunit Gamma 2	Protein Coding	33	GC07M130506	0.134941	https://www.genecards.org/cgi-bin/carddisp.pl?gene=COPG2
GOLGA4	Golgin A4	Protein Coding	33	GC03P037243	0.134941	https://www.genecards.org/cgi-bin/carddisp.pl?gene=GOLGA4
KLHDC2	Kelch Domain Containing 2	Protein Coding	33	GC14P049767	0.134941	https://www.genecards.org/cgi-bin/carddisp.pl?gene=KLHDC2
RNF113A	Ring Finger Protein 113A	Protein Coding	33	GC0XM119870	0.134941	https://www.genecards.org/cgi-bin/carddisp.pl?gene=RNF113A
HCFC2	Host Cell Factor C2	Protein Coding	32	GC12P104064	0.134941	https://www.genecards.org/cgi-bin/carddisp.pl?gene=HCFC2
LANCL2	LanC Like 2	Protein Coding	32	GC07P055365	0.134941	https://www.genecards.org/cgi-bin/carddisp.pl?gene=LANCL2
NAP1L5	Nucleosome Assembly Protein 1 Like 5	Protein Coding	32	GC04M088695	0.134941	https://www.genecards.org/cgi-bin/carddisp.pl?gene=NAP1L5
SNRPA1	Small Nuclear Ribonucleoprotein Polypeptide A'	Protein Coding	32	GC15M101281	0.134941	https://www.genecards.org/cgi-bin/carddisp.pl?gene=SNRPA1
STING1	Stimulator Of Interferon Response CGAMP Interactor 1	Protein Coding	32	GC05M139476	0.134941	https://www.genecards.org/cgi-bin/carddisp.pl?gene=STING1
ANKHD1	Ankyrin Repeat And KH Domain Containing 1	Protein Coding	31	GC05P145794	0.134941	https://www.genecards.org/cgi-bin/carddisp.pl?gene=ANKHD1
ELOC	Elongin C	Protein Coding	31	GC08M073939	0.134941	https://www.genecards.org/cgi-bin/carddisp.pl?gene=ELOC
FOXK1	Forkhead Box K1	Protein Coding	30	GC07P004682	0.134941	https://www.genecards.org/cgi-bin/carddisp.pl?gene=FOXK1
GCN1	GCN1 Activator Of EIF2AK4	Protein Coding	29	GC12M120128	0.134941	https://www.genecards.org/cgi-bin/carddisp.pl?gene=GCN1
FOXI3	Forkhead Box I3	Protein Coding	28	GC02M088446	0.134941	https://www.genecards.org/cgi-bin/carddisp.pl?gene=FOXI3
FOXI2	Forkhead Box I2	Protein Coding	27	GC10P127737	0.134941	https://www.genecards.org/cgi-bin/carddisp.pl?gene=FOXI2

## Sheet: TableS2.Ferro_genes_FerrDb
FerrDb，http://www.zhounan.org/ferrdb
Gene symbol
ABCC1
ACO1
ACSF2
ACSL3
ACSL4
ACVR1B
AGPAT3
AIFM2
AKR1C1
AKR1C2
AKR1C3
ALB
ALOX12
ALOX12B
ALOX15
ALOX15B
ALOX5
ALOXE3
ANGPTL7
ANO6
ARNTL
ARRDC3
ASNS
ATF3
ATF4
ATG13
ATG16L1
ATG3
ATG4D
ATG5
ATG7
ATM
ATP5MC3
ATP6V1G2
AURKA
BACH1
BAP1
BECN1
BID
BLOC1S5-TXNDC5
BNIP3
BRD4
CA9
CAPG
CARS1
CAV1
CBS
CD44
CDKN1A
CDKN2A
CDO1
CEBPG
CHAC1
CHMP5
CHMP6
CISD1
CISD2
CS
CXCL2
CYBB
DDIT3
DDIT4
DNAJB6
DPP4
DRD4
DRD5
DUOX1
DUOX2
DUSP1
EGFR
EGLN2
EIF2AK4
EIF2S1
ELAVL1
EMC2
ENPP2
EPAS1
FADS2
FANCD2
FBXW7
Fer1HCH
FH
FLT3
FTH1
FTL
FTMT
G6PD
G6PDX
GABARAPL1
GABARAPL2
GABPB1
GCH1
GCLC
GDF15
GLS2
GLUT13
GOT1
GPT2
GPX2
GPX4
HAMP
HBA1
HELLS
HERPUD1
HIC1
HIF1A
HILPDA
HMGB1
HMOX1
HNF4A
HRAS
HSD17B11
HSF1
HSPA5
HSPB1
IDH1
IFNG
IL33
IL6
IREB2
ISCU
JDP2
JUN
KEAP1
KIM-1
KLHL24
KRAS
LAMP2
LINC00336
LINC00472
LOC284561
LOC390705
LONP1
LPCAT3
LPIN1
LURAP1L
MAFG
MAP1LC3A
MAP3K5
MAPK1
MAPK14
MAPK3
MAPK8
MAPK9
MIOX
MIR137
MIR17
MIR212
MIR30B
MIR4715
MIR6852
MIR9-1
MIR9-2
MIR9-3
MT1G
MT3
MTDH
MTOR
MUC1
MYB
NCF2
NCOA4
NF2
NFE2L2
NFS1
NGB
NNMT
NOS2
NOX1
NOX3
NOX4
NOX5
NQO1
NRAS
OTUB1
OXSR1
PANX1
PCK2
PEBP1
PGD
PHKG2
PIK3CA
PLIN2
PLIN4
PML
PRDX1
PRDX6
PRKAA1
PRKAA2
PROM2
PSAT1
PTGS2
RB1
RELA
RGS4
RIPK1
RPL8
RRM2
SAT1
SCD
SCP2
SELENOS
SESN2
SETD1B
SIRT1
SLC1A4
SLC1A5
SLC2A1
SLC2A12
SLC2A14
SLC2A3
SLC2A6
SLC2A8
SLC38A1
SLC3A2
SLC40A1
SLC7A11
SLC7A5
SNORA16A
SNX4
SOCS1
SP1
SQSTM1
SRC
SRXN1
STAT3
STEAP3
STMN1
Symbol
TAZ
TF
TFAP2C
TFR2
TFRC
TGFBR1
TLR4
TMBIM4
TNFAIP3
TP53
TP63
TRIB3
TSC22D3
TUBE1
TXNIP
TXNRD1
UBC
ULK1
ULK2
VDAC2
VEGFA
VLDLR
WIPI1
WIPI2
XBP1
YWHAE
YY1AP1
ZEB1
ZFP36
ZFP69B
ZNF419

## Sheet: TableS2.Ferro_genes_GSEA
GSEA，http://www.gsea-msigdb.org/gsea/msigdb/cards/WP_FERROPTOS
STANDARD_NAME	WP_FERROPTOSIS
SYSTEMATIC_NAME	M39768
CATEGORY_CODE	C2
SUB_CATEGORY_CODE	CP:WIKIPATHWAYS
MSIGDB_URL	https://www.gsea-msigdb.org/gsea/msigdb/cards/WP_FERROPTOSIS
CHIP	Human_NCBI_Gene_ID
DESCRIPTION_BRIEF	Ferroptosis
DESCRIPTION_FULL
PMID
GEOID
AUTHORS
CONTRIBUTOR	WikiPathways
CONTRIBUTOR_ORG	WikiPathways
EXACT_SOURCE	WP4313
FILTERED_BY_SIMILARITY
EXTERNAL_NAMES_FOR_SIMILAR_TERMS
EXTERNAL_DETAILS_URL	http://www.wikipathways.org/instance/WP4313_r120500
GENESET_LISTING_URL
MEMBERS	100379661,100616270,10162,10533,112483,1356,1491,1536,1645,1646,1803,2180,2181,2182,2222,23305,23516,23657,246,2495,2512,2643,27035,27235,2729,2730,2879,2937,30061,3156,3162,3315,3658,440738,4891,50507,5093,5094,51510,51703,5261,5447,55240,55847,5621,571,6303,64116,6510,6520,7018,7037,7157,7296,7417,7419,79643,8031,81539,81631,84557,84883,8644,875,94033,9474
MAPPED_SYMBOLS	,MIR4651,LPCAT3,ATG7,SAT2,CP,CTH,CYBB,AKR1C1,AKR1C2,DPP4,ACSL1,ACSL3,ACSL4,FDFT1,ACSL6,SLC39A14,SLC7A11,ALOX15,FTH1,FTL,GCH1,NOX1,COQ2,GCLC,GCLM,GPX4,GSS,SLC40A1,HMGCR,HMOX1,HSPB1,IREB2,MAP1LC3C,SLC11A2,NOX4,PCBP1,PCBP2,CHMP5,ACSL5,PHKG2,POR,STEAP3,CISD1,PRNP,BACH1,SAT1,SLC39A8,SLC1A5,SLC3A2,TF,TFRC,TP53,TXNRD1,VDAC2,VDAC3,CHMP6,NCOA4,SLC38A1,MAP1LC3B,MAP1LC3A,AIFM2,AKR1C3,CBS,FTMT,ATG5

## Sheet: TableS3.Immport_db_genelist
Symbol	ID	Name	Synonyms	Chromosome	Category
AZGP1	563	alpha-2-glycoprotein 1, zinc-binding	ZA2G|ZAG	7	Antigen_Processing_and_Presentation
B2M	567	beta-2-microglobulin	IMD43	15	Antigen_Processing_and_Presentation
CALR	811	calreticulin	CRT|HEL-S-99n|RO|SSA|cC1qR	19	Antigen_Processing_and_Presentation
CANX	821	calnexin	CNX|IP90|P90	5	Antigen_Processing_and_Presentation
CD1A	909	CD1a molecule	CD1|FCB6|HTA1|R4|T6	1	Antigen_Processing_and_Presentation
CD1B	910	CD1b molecule	CD1|CD1A|R1	1	Antigen_Processing_and_Presentation
CD1C	911	CD1c molecule	BDCA1|CD1|CD1A|R7	1	Antigen_Processing_and_Presentation
CD1D	912	CD1d molecule	CD1A|R3|R3G1	1	Antigen_Processing_and_Presentation
CD1E	913	CD1e molecule	CD1A|R2	1	Antigen_Processing_and_Presentation
CD4	920	CD4 molecule	CD4mut	12	Antigen_Processing_and_Presentation
CD8A	925	CD8a molecule	CD8|Leu2|p32	2	Antigen_Processing_and_Presentation
CD8B	926	CD8b molecule	CD8B1|LEU2|LY3|LYT3|P37	2	Antigen_Processing_and_Presentation
CD74	972	CD74 molecule	DHLAG|HLADG|II|Ia-GAMMA|p33	5	Antigen_Processing_and_Presentation
CREB1	1385	cAMP responsive element binding protein 1	CREB|CREB-1	2	Antigen_Processing_and_Presentation
CTSB	1508	cathepsin B	APPS|CPSB|RECEUP	8	Antigen_Processing_and_Presentation
CTSE	1510	cathepsin E	CATE	1	Antigen_Processing_and_Presentation
CTSL	1514	cathepsin L	CATL|CTSL1|MEP	9	Antigen_Processing_and_Presentation
CTSS	1520	cathepsin S	-	1	Antigen_Processing_and_Presentation
FCER1G	2207	Fc fragment of IgE receptor Ig	FCRG	1	Antigen_Processing_and_Presentation
FCGRT	2217	Fc fragment of IgG receptor and transporter	FCRN|alpha-chain	19	Antigen_Processing_and_Presentation
PDIA3	2923	protein disulfide isomerase family A member 3	ER60|ERp57|ERp60|ERp61|GRP57|GRP58|HEL-S-269|HEL-S-93n|HsT17083|P58|PI-PLC	15	Antigen_Processing_and_Presentation
HFE	3077	homeostatic iron regulator	HFE1|HH|HLA-H|MVCD7|TFQTL2	6	Antigen_Processing_and_Presentation
HLA-A	3105	major histocompatibility complex, class I, A	HLAA	6	Antigen_Processing_and_Presentation
HLA-B	3106	major histocompatibility complex, class I, B	AS|B-4901|HLAB	6	Antigen_Processing_and_Presentation
HLA-C	3107	major histocompatibility complex, class I, C	D6S204|HLA-JY3|HLAC|HLC-C|MHC|PSORS1	6	Antigen_Processing_and_Presentation
HLA-DMA	3108	major histocompatibility complex, class II, DM alpha	D6S222E|DMA|HLADM|RING6	6	Antigen_Processing_and_Presentation
HLA-DMB	3109	major histocompatibility complex, class II, DM beta	D6S221E|RING7	6	Antigen_Processing_and_Presentation
HLA-DOA	3111	major histocompatibility complex, class II, DO alpha	HLA-DNA|HLA-DZA|HLADZ	6	Antigen_Processing_and_Presentation
HLA-DOB	3112	major histocompatibility complex, class II, DO beta	DOB|HLA_DOB	6	Antigen_Processing_and_Presentation
HLA-DPA1	3113	major histocompatibility complex, class II, DP alpha 1	DP(W3)|DP(W4)|DPA1|HLA-DP1A|HLA-DPB1|HLADP|HLASB|PLT1	6	Antigen_Processing_and_Presentation
HLA-DPB1	3115	major histocompatibility complex, class II, DP beta 1	DPB1|HLA-DP|HLA-DP1B|HLA-DPB	6	Antigen_Processing_and_Presentation
HLA-DQA1	3117	major histocompatibility complex, class II, DQ alpha 1	CELIAC1|DQ-A1|DQA1|HLA-DQA	6	Antigen_Processing_and_Presentation
HLA-DQA2	3118	major histocompatibility complex, class II, DQ alpha 2	DC-alpha|DX-ALPHA|HLA-DCA|HLA-DXA|HLADQA2	6	Antigen_Processing_and_Presentation
HLA-DQB1	3119	major histocompatibility complex, class II, DQ beta 1	CELIAC1|HLA-DQB|IDDM1	6	Antigen_Processing_and_Presentation
HLA-DRA	3122	major histocompatibility complex, class II, DR alpha	HLA-DRA1	6	Antigen_Processing_and_Presentation
HLA-DRB1	3123	major histocompatibility complex, class II, DR beta 1	DRB1|HLA-DR1B|HLA-DRB|SS1	6	Antigen_Processing_and_Presentation
HLA-DRB3	3125	major histocompatibility complex, class II, DR beta 3	DRB3|HLA-DPB1|HLA-DR1B|HLA-DR3B	6	Antigen_Processing_and_Presentation
HLA-DRB4	3126	major histocompatibility complex, class II, DR beta 4	DR4|DRB4|HLA-DR4B|HLA-DRB4*	6	Antigen_Processing_and_Presentation
HLA-DRB5	3127	major histocompatibility complex, class II, DR beta 5	-	6	Antigen_Processing_and_Presentation
HLA-E	3133	major histocompatibility complex, class I, E	HLA-6.2|QA1	6	Antigen_Processing_and_Presentation
HLA-F	3134	major histocompatibility complex, class I, F	CDA12|HLA-5.4|HLA-CDA12|HLAF	6	Antigen_Processing_and_Presentation
HLA-G	3135	major histocompatibility complex, class I, G	MHC-G	6	Antigen_Processing_and_Presentation
HLA-H	3136	major histocompatibility complex, class I, H (pseudogene)	HLAHP	6	Antigen_Processing_and_Presentation
MR1	3140	major histocompatibility complex, class I-related	HLALS	1	Antigen_Processing_and_Presentation
HSPA1A	3303	heat shock protein family A (Hsp70) member 1A	HEL-S-103|HSP70-1|HSP70-1A|HSP70-2|HSP70.1|HSP70.2|HSP70I|HSP72|HSPA1	6	Antigen_Processing_and_Presentation
HSPA1B	3304	heat shock protein family A (Hsp70) member 1B	HSP70-1|HSP70-1B|HSP70-2|HSP70.1|HSP70.2|HSP72|HSPA1|HSX70	6	Antigen_Processing_and_Presentation
HSPA1L	3305	heat shock protein family A (Hsp70) member 1 like	HSP70-1L|HSP70-HOM|HSP70T|hum70t	6	Antigen_Processing_and_Presentation
HSPA2	3306	heat shock protein family A (Hsp70) member 2	HSP70-2|HSP70-3	14	Antigen_Processing_and_Presentation
HSPA4	3308	heat shock protein family A (Hsp70) member 4	APG-2|HEL-S-5a|HS24/P52|HSPH2|RY|hsp70|hsp70RY	5	Antigen_Processing_and_Presentation
HSPA5	3309	heat shock protein family A (Hsp70) member 5	BIP|GRP78|HEL-S-89n|MIF2	9	Antigen_Processing_and_Presentation
HSPA6	3310	heat shock protein family A (Hsp70) member 6	HSP70B'	1	Antigen_Processing_and_Presentation
HSPA8	3312	heat shock protein family A (Hsp70) member 8	HEL-33|HEL-S-72p|HSC54|HSC70|HSC71|HSP71|HSP73|HSPA10|LAP-1|LAP1|NIP71	11	Antigen_Processing_and_Presentation
HSP90AA1	3320	heat shock protein 90 alpha family class A member 1	EL52|HEL-S-65p|HSP86|HSP89A|HSP90A|HSP90N|HSPC1|HSPCA|HSPCAL1|HSPCAL4|HSPN|Hsp103|Hsp89|Hsp90|LAP-2|LAP2	14	Antigen_Processing_and_Presentation
HSP90AB1	3326	heat shock protein 90 alpha family class B member 1	D6S182|HSP84|HSP90B|HSPC2|HSPCB	6	Antigen_Processing_and_Presentation
ICAM1	3383	intercellular adhesion molecule 1	BB2|CD54|P3.58	19	Antigen_Processing_and_Presentation
IFNA1	3439	interferon alpha 1	IFL|IFN|IFN-ALPHA|IFN-alphaD|IFNA13|IFNA@|leIF D	9	Antigen_Processing_and_Presentation
IFNA2	3440	interferon alpha 2	IFN-alpha-2|IFN-alphaA|IFNA|IFNA2B|leIF A	9	Antigen_Processing_and_Presentation
IFNA4	3441	interferon alpha 4	IFN-alpha4a|INFA4	9	Antigen_Processing_and_Presentation
IFNA5	3442	interferon alpha 5	IFN-alpha-5|IFN-alphaG|INA5|INFA5|leIF G	9	Antigen_Processing_and_Presentation
IFNA6	3443	interferon alpha 6	IFN-alphaK	9	Antigen_Processing_and_Presentation
IFNA7	3444	interferon alpha 7	IFN-alphaJ|IFNA-J	9	Antigen_Processing_and_Presentation
IFNA8	3445	interferon alpha 8	IFN-alphaB	9	Antigen_Processing_and_Presentation
IFNA10	3446	interferon alpha 10	IFN-alphaC	9	Antigen_Processing_and_Presentation
IFNA13	3447	interferon alpha 13	-	9	Antigen_Processing_and_Presentation
IFNA14	3448	interferon alpha 14	IFN-alphaH|LEIF2H	9	Antigen_Processing_and_Presentation
IFNA16	3449	interferon alpha 16	IFN-alpha-16|IFN-alphaO	9	Antigen_Processing_and_Presentation
IFNA17	3451	interferon alpha 17	IFN-alphaI|IFNA|INFA|LEIF2C1	9	Antigen_Processing_and_Presentation
IFNA21	3452	interferon alpha 21	IFN-alphaI|LeIF F|leIF-F	9	Antigen_Processing_and_Presentation
IFNG	3458	interferon gamma	IFG|IFI	12	Antigen_Processing_and_Presentation
KIR2DL1	3802	killer cell immunoglobulin like receptor, two Ig domains and long cytoplasmic tail 1	CD158A|KIR-K64|KIR221|KIR2DL3|NKAT|NKAT-1|NKAT1|p58.1	19	Antigen_Processing_and_Presentation
KIR2DL2	3803	killer cell immunoglobulin like receptor, two Ig domains and long cytoplasmic tail 2	CD158B1|CD158b|NKAT-6|NKAT6|p58.2	19	Antigen_Processing_and_Presentation
KIR2DL3	3804	killer cell immunoglobulin like receptor, two Ig domains and long cytoplasmic tail 3	CD158B2|CD158b|GL183|KIR-023GB|KIR-K7b|KIR-K7c|KIR2DL|KIR2DS5|KIRCL23|NKAT|NKAT2|NKAT2A|NKAT2B|p58	19	Antigen_Processing_and_Presentation
KIR2DL4	3805	killer cell immunoglobulin like receptor, two Ig domains and long cytoplasmic tail 4	CD158D|G9P|KIR-103AS|KIR-2DL4|KIR103|KIR103AS	19	Antigen_Processing_and_Presentation
KIR2DS1	3806	killer cell immunoglobulin like receptor, two Ig domains and short cytoplasmic tail 1	CD158H|CD158a|p50.1	19	Antigen_Processing_and_Presentation
KIR2DS3	3808	killer cell immunoglobulin like receptor, two Ig domains and short cytoplasmic tail 3	NKAT7	19	Antigen_Processing_and_Presentation
KIR2DS4	3809	killer cell immunoglobulin like receptor, two Ig domains and short cytoplasmic tail 4	CD158I|KIR-2DS4|KIR1D|KIR412|KKA3|NKAT-8|NKAT8	19	Antigen_Processing_and_Presentation
KIR2DS5	3810	killer cell immunoglobulin like receptor, two Ig domains and short cytoplasmic tail 5	CD158G|NKAT9	19	Antigen_Processing_and_Presentation
KIR3DL1	3811	killer cell immunoglobulin like receptor, three Ig domains and long cytoplasmic tail 1	CD158E1|KIR|KIR3DL1/S1|NKAT-3|NKAT3|NKB1|NKB1B	19	Antigen_Processing_and_Presentation
KIR3DL2	3812	killer cell immunoglobulin like receptor, three Ig domains and long cytoplasmic tail 2	3DL2|CD158K|KIR-3DL2|NKAT-4|NKAT4|NKAT4B|p140	19	Antigen_Processing_and_Presentation
KLRC1	3821	killer cell lectin like receptor C1	CD159A|NKG2|NKG2A	12	Antigen_Processing_and_Presentation
KLRC2	3822	killer cell lectin like receptor C2	CD159c|NKG2-C|NKG2C	12	Antigen_Processing_and_Presentation
KLRC3	3823	killer cell lectin like receptor C3	NKG2-E|NKG2E	12	Antigen_Processing_and_Presentation
KLRD1	3824	killer cell lectin like receptor D1	CD94	12	Antigen_Processing_and_Presentation
LTA	4049	lymphotoxin alpha	LT|TNFB|TNFSF1|TNLG1E	6	Antigen_Processing_and_Presentation
CIITA	4261	class II major histocompatibility complex transactivator	C2TA|CIITAIV|MHC2TA|NLRA	16	Antigen_Processing_and_Presentation
MICA	100507436	MHC class I polypeptide-related sequence A	MIC-A|PERB11.1	6	Antigen_Processing_and_Presentation
MICB	4277	MHC class I polypeptide-related sequence B	PERB11.2	6	Antigen_Processing_and_Presentation
NFYA	4800	nuclear transcription factor Y subunit alpha	CBF-A|CBF-B|HAP2|NF-YA	6	Antigen_Processing_and_Presentation
NFYB	4801	nuclear transcription factor Y subunit beta	CBF-A|CBF-B|HAP3|NF-YB	12	Antigen_Processing_and_Presentation
NFYC	4802	nuclear transcription factor Y subunit gamma	CBF-C|CBFC|H1TF2A|HAP5|HSM|NF-YC	1	Antigen_Processing_and_Presentation
LGMN	5641	legumain	AEP|LGMN1|PRSC1	14	Antigen_Processing_and_Presentation
PSMB8	5696	proteasome 20S subunit beta 8	ALDD|D6S216|D6S216E|JMP|LMP7|NKJO|PRAAS1|PSMB5i|RING10	6	Antigen_Processing_and_Presentation
PSMC1	5700	proteasome 26S subunit, ATPase 1	P26S4|S4|p56	14	Antigen_Processing_and_Presentation
PSMC2	5701	proteasome 26S subunit, ATPase 2	MSS1|Nbla10058|S7	7	Antigen_Processing_and_Presentation
PSMC3	5702	proteasome 26S subunit, ATPase 3	TBP1	11	Antigen_Processing_and_Presentation
PSMC4	5704	proteasome 26S subunit, ATPase 4	MIP224|RPT3|S6|TBP-7|TBP7	19	Antigen_Processing_and_Presentation
PSMC5	5705	proteasome 26S subunit, ATPase 5	S8|SUG-1|SUG1|TBP10|TRIP1|p45|p45/SUG	17	Antigen_Processing_and_Presentation
PSMC6	5706	proteasome 26S subunit, ATPase 6	SUG2|p42	14	Antigen_Processing_and_Presentation
PSMD1	5707	proteasome 26S subunit, non-ATPase 1	P112|Rpn2|S1	2	Antigen_Processing_and_Presentation
PSMD2	5708	proteasome 26S subunit, non-ATPase 2	P97|RPN1|S2|TRAP2	3	Antigen_Processing_and_Presentation
PSMD3	5709	proteasome 26S subunit, non-ATPase 3	P58|RPN3|S3|TSTA2	17	Antigen_Processing_and_Presentation
PSMD4	5710	proteasome 26S subunit, non-ATPase 4	AF|AF-1|ASF|MCB1|Rpn10|S5A|pUB-R5	1	Antigen_Processing_and_Presentation
PSMD5	5711	proteasome 26S subunit, non-ATPase 5	S5B	9	Antigen_Processing_and_Presentation
PSMD7	5713	proteasome 26S subunit, non-ATPase 7	MOV34|P40|Rpn8|S12	16	Antigen_Processing_and_Presentation
PSMD8	5714	proteasome 26S subunit, non-ATPase 8	HEL-S-91n|HIP6|HYPF|Nin1p|Rpn12|S14|p31	19	Antigen_Processing_and_Presentation
PSMD10	5716	proteasome 26S subunit, non-ATPase 10	dJ889N15.2|p28|p28(GANK)	X	Antigen_Processing_and_Presentation
PSMD11	5717	proteasome 26S subunit, non-ATPase 11	Rpn6|S9|p44.5	17	Antigen_Processing_and_Presentation
PSMD13	5719	proteasome 26S subunit, non-ATPase 13	HSPC027|Rpn9|S11|p40.5	11	Antigen_Processing_and_Presentation
PSME1	5720	proteasome activator subunit 1	HEL-S-129m|IFI5111|PA28A|PA28alpha|REGalpha	14	Antigen_Processing_and_Presentation
PSME1	5720	proteasome activator subunit 1	HEL-S-129m|IFI5111|PA28A|PA28alpha|REGalpha	14	Antigen_Processing_and_Presentation
PSME2	5721	proteasome activator subunit 2	PA28B|PA28beta|REGbeta	14	Antigen_Processing_and_Presentation
PSME2	5721	proteasome activator subunit 2	PA28B|PA28beta|REGbeta	14	Antigen_Processing_and_Presentation
RELB	5971	RELB proto-oncogene, NF-kB subunit	I-REL|IMD53|IREL|REL-B	19	Antigen_Processing_and_Presentation
RFX5	5993	regulatory factor X5	-	1	Antigen_Processing_and_Presentation
RFXAP	5994	regulatory factor X associated protein	-	13	Antigen_Processing_and_Presentation
SLC10A2	6555	solute carrier family 10 member 2	ASBT|IBAT|ISBT|NTCP2|PBAM	13	Antigen_Processing_and_Presentation
TAP1	6890	transporter 1, ATP binding cassette subfamily B member	ABC17|ABCB2|APT1|D6S114E|PSF-1|PSF1|RING4|TAP1*0102N|TAP1N	6	Antigen_Processing_and_Presentation
TAP2	6891	transporter 2, ATP binding cassette subfamily B member	ABC18|ABCB3|APT2|D6S217E|PSF-2|PSF2|RING11	6	Antigen_Processing_and_Presentation
TAPBP	6892	TAP binding protein	NGS17|TAPA|TPN|TPSN	6	Antigen_Processing_and_Presentation
THBS1	7057	thrombospondin 1	THBS|THBS-1|TSP|TSP-1|TSP1	15	Antigen_Processing_and_Presentation
SEM1	7979	SEM1 26S proteasome complex subunit	C7orf76|DSS1|ECD|SHFD1|SHFM1|SHSF1|Shfdg1	7	Antigen_Processing_and_Presentation
KLRC4	8302	killer cell lectin like receptor C4	NKG2-F|NKG2F	12	Antigen_Processing_and_Presentation
AP3B1	8546	adaptor related protein complex 3 subunit beta 1	ADTB3|ADTB3A|HPS|HPS2|PE	5	Antigen_Processing_and_Presentation
RFXANK	8625	regulatory factor X associated ankyrin containing protein	ANKRA1|BLS|F14150_1|RFX-B	19	Antigen_Processing_and_Presentation
PSMD6	9861	proteasome 26S subunit, non-ATPase 6	Rpn7|S10|SGA-113M|p42A|p44S10	3	Antigen_Processing_and_Presentation
PSME3	10197	proteasome activator subunit 3	HEL-S-283|Ki|PA28-gamma|PA28G|PA28gamma|REG-GAMMA	17	Antigen_Processing_and_Presentation
PSMD14	10213	proteasome 26S subunit, non-ATPase 14	PAD1|POH1|RPN11	2	Antigen_Processing_and_Presentation
CLEC4M	10332	C-type lectin domain family 4 member M	CD209L|CD299|DC-SIGN2|DC-SIGNR|DCSIGNR|HP10347|L-SIGN|LSIGN	19	Antigen_Processing_and_Presentation
IFI30	10437	IFI30 lysosomal thiol reductase	GILT|IFI-30|IP-30|IP30	19	Antigen_Processing_and_Presentation
PROCR	10544	protein C receptor	CCCA|CCD41|EPCR	20	Antigen_Processing_and_Presentation
ADRM1	11047	adhesion regulating molecule 1	ARM-1|ARM1|GP110	20	Antigen_Processing_and_Presentation
ECPAS	23392	Ecm29 proteasome adaptor and scaffold	ECM29|KIAA0368	9	Antigen_Processing_and_Presentation
TRPC4AP	26133	transient receptor potential cation channel subfamily C member 4 associated protein	C20orf188|PPP1R158|TRRP4AP|TRUSS	20	Antigen_Processing_and_Presentation
CD209	30835	CD209 molecule	CDSIGN|CLEC4L|DC-SIGN|DC-SIGN1	19	Antigen_Processing_and_Presentation
UBXN1	51035	UBX domain protein 1	2B28|SAKS1|UBXD10	11	Antigen_Processing_and_Presentation
ERAP1	51752	endoplasmic reticulum aminopeptidase 1	A-LAP|ALAP|APPILS|ARTS-1|ARTS1|ERAAP|ERAAP1|PILS-AP|PILSAP	5	Antigen_Processing_and_Presentation
TAPBPL	55080	TAP binding protein like	TAPBP-R|TAPBPR	12	Antigen_Processing_and_Presentation
KIR2DL5A	57292	killer cell immunoglobulin like receptor, two Ig domains and long cytoplasmic tail 5A	CD158F|KIR2DL5|KIR2DL5.1|KIR2DL5.3	19	Antigen_Processing_and_Presentation
ERAP2	64167	endoplasmic reticulum aminopeptidase 2	L-RAP|LRAP	5	Antigen_Processing_and_Presentation
ULBP3	79465	UL16 binding protein 3	N2DL-3|NKG2DL3|RAET1N	6	Antigen_Processing_and_Presentation
ULBP2	80328	UL16 binding protein 2	ALCAN-alpha|N2DL2|NKG2DL2|RAET1H|RAET1L	6	Antigen_Processing_and_Presentation
ULBP1	80329	UL16 binding protein 1	N2DL-1|NKG2DL1|RAET1I	6	Antigen_Processing_and_Presentation
KIR3DL3	115653	killer cell immunoglobulin like receptor, three Ig domains and long cytoplasmic tail 3	CD158Z|KIR3DL7|KIR44|KIRC1	19	Antigen_Processing_and_Presentation
RAET1E	135250	retinoic acid early transcript 1E	LETAL|N2DL-4|NKG2DL4|RAET1E2|RL-4|ULBP4|bA350J20.7	6	Antigen_Processing_and_Presentation
RAET1L	154064	retinoic acid early transcript 1L	ULBP6	6	Antigen_Processing_and_Presentation
UBR1	197131	ubiquitin protein ligase E3 component n-recognin 1	JBS	15	Antigen_Processing_and_Presentation
RAET1G	353091	retinoic acid early transcript 1G	ULBP5	6	Antigen_Processing_and_Presentation
PDIA2	64714	protein disulfide isomerase family A member 2	PDA2|PDI|PDIP|PDIR	16	Antigen_Processing_and_Presentation
HAMP	57817	hepcidin antimicrobial peptide	HEPC|HFE2B|LEAP1|PLTR	19	Antimicrobials
PI3	5266	peptidase inhibitor 3	ESI|SKALP|WAP3|WFDC14|cementoin	20	Antimicrobials
CAMP	820	cathelicidin antimicrobial peptide	CAP-18|CAP18|CRAMP|FALL-39|FALL39|HSD26|LL37	3	Antimicrobials
DEFB4A	1673	defensin beta 4A	BD-2|DEFB-2|DEFB102|DEFB2|DEFB4|HBD-2|SAP1	8	Antimicrobials
PPBP	5473	pro-platelet basic protein	B-TG1|Beta-TG|CTAP-III|CTAP3|CTAPIII|CXCL7|LA-PF4|LDGF|MDGF|NAP-2|PBP|SCYB7|TC1|TC2|TGB|TGB1|THBGB|THBGB1	4	Antimicrobials
REG3G	130120	regenerating family member 3 gamma	LPPM429|PAP IB|PAP-1B|PAP1B|PAPIB|REG III|REG-III|UNQ429	2	Antimicrobials
CXCL14	9547	C-X-C motif chemokine ligand 14	BMAC|BRAK|KEC|KS1|MIP-2g|MIP2G|NJAC|SCYB14	5	Antimicrobials
CXCL16	58191	C-X-C motif chemokine ligand 16	CXCLG16|SR-PSOX|SRPSOX	17	Antimicrobials
SLPI	6590	secretory leukocyte peptidase inhibitor	ALK1|ALP|BLPI|HUSI|HUSI-I|MPI|WAP4|WFDC4	20	Antimicrobials
CXCL8	3576	C-X-C motif chemokine ligand 8	GCP-1|GCP1|IL8|LECT|LUCT|LYNAP|MDNCF|MONAP|NAF|NAP-1|NAP1|SCYB8	4	Antimicrobials
CXCL10	3627	C-X-C motif chemokine ligand 10	C7|IFI10|INP10|IP-10|SCYB10|crg-2|gIP-10|mob-1	4	Antimicrobials
CXCL9	4283	C-X-C motif chemokine ligand 9	CMK|Humig|MIG|SCYB9|crg-10	4	Antimicrobials
CXCL5	6374	C-X-C motif chemokine ligand 5	ENA-78|SCYB5	4	Antimicrobials
CXCL11	6373	C-X-C motif chemokine ligand 11	H174|I-TAC|IP-9|IP9|SCYB11|SCYB9B|b-R1	4	Antimicrobials
CXCL6	6372	C-X-C motif chemokine ligand 6	CKA-3|GCP-2|GCP2|SCYB6	4	Antimicrobials
CXCL1	2919	C-X-C motif chemokine ligand 1	FSP|GRO1|GROa|MGSA|MGSA-a|NAP-3|SCYB1	4	Antimicrobials
CXCL12	6387	C-X-C motif chemokine ligand 12	IRH|PBSF|SCYB12|SDF1|TLSF|TPAR1	10	Antimicrobials
CXCL13	10563	C-X-C motif chemokine ligand 13	ANGIE|ANGIE2|BCA-1|BCA1|BLC|BLR1L|SCYB13	4	Antimicrobials
CXCL2	2920	C-X-C motif chemokine ligand 2	CINC-2a|GRO2|GROb|MGSA-b|MIP-2a|MIP2|MIP2A|SCYB2	4	Antimicrobials
PF4	5196	platelet factor 4	CXCL4|PF-4|SCYB4	4	Antimicrobials
XCL1	6375	X-C motif chemokine ligand 1	ATAC|LPTN|LTN|SCM-1|SCM-1a|SCM1|SCM1A|SCYC1	1	Antimicrobials
CXCL3	2921	C-X-C motif chemokine ligand 3	CINC-2b|GRO3|GROg|MIP-2b|MIP2B|SCYB3	4	Antimicrobials
DEFB103B	55894	defensin beta 103B	BD-3|DEFB-3|DEFB103|DEFB3|HBD-3|HBD3|HBP-3|HBP3	8	Antimicrobials
CCL13	6357	C-C motif chemokine ligand 13	CKb10|MCP-4|NCC-1|NCC1|SCYA13|SCYL1	17	Antimicrobials
CCL1	6346	C-C motif chemokine ligand 1	I-309|P500|SCYA1|SISe|TCA3	17	Antimicrobials
DEFB1	1672	defensin beta 1	BD1|DEFB-1|DEFB101|HBD1	8	Antimicrobials
CCL8	6355	C-C motif chemokine ligand 8	HC14|MCP-2|MCP2|SCYA10|SCYA8	17	Antimicrobials
ELANE	1991	elastase, neutrophil expressed	ELA2|GE|HLE|HNE|NE|PMN-E|SCN1	19	Antimicrobials
DEFB103A	414325	defensin beta 103A	BD-3|DEFB-3|DEFB103|DEFB3|HBD3|HBP-3|HBP3	8	Antimicrobials
DEFA3	1668	defensin alpha 3	DEF3|HNP-3|HNP3|HP-3|HP3	8	Antimicrobials
DEFA1	1667	defensin alpha 1	DEF1|DEFA2|HNP-1|HP-1|HP1|MRS	8	Antimicrobials
TMSB10	9168	thymosin beta 10	MIG12|TB10	2	Antimicrobials
DEFA6	1671	defensin alpha 6	DEF6|HD-6	8	Antimicrobials
DEFA5	1670	defensin alpha 5	DEF5|HD-5	8	Antimicrobials
DEFA4	1669	defensin alpha 4	DEF4|HNP-4|HP-4|HP4	8	Antimicrobials
LCN2	3934	lipocalin 2	24p3|MSFI|NGAL|p25	9	Antimicrobials
LCN1	3933	lipocalin 1	PMFA|TLC|TP|VEGP	9	Antimicrobials
COLEC10	10584	collectin subfamily member 10	3MC3|CL-34|CLL1	8	Antimicrobials
BPI	671	bactericidal permeability increasing protein	BPIFD1|rBPI	20	Antimicrobials
S100A9	6280	S100 calcium binding protein A9	60B8AG|CAGB|CFAG|CGLB|L1AG|LIAG|MAC387|MIF|MRP14|NIF|P14	1	Antimicrobials
S100A8	6279	S100 calcium binding protein A8	60B8AG|CAGA|CFAG|CGLA|CP-10|L1Ag|MA387|MIF|MRP8|NIF|P8	1	Antimicrobials
DCD	117159	dermcidin	AIDD|DCD-1|DSEP|HCAP|PIF	12	Antimicrobials
LCN6	158062	lipocalin 6	LCN5|UNQ643|hLcn5	9	Antimicrobials
S100A12	6283	S100 calcium binding protein A12	CAAF1|CAGC|CGRP|ENRAGE|MRP-6|MRP6|p6	1	Antimicrobials
HTN3	3347	histatin 3	HIS2|HTN2|HTN5|PB	4	Antimicrobials
LCN8	138307	lipocalin 8	EP17|LCN5	9	Antimicrobials
DEFA1B	728358	defensin alpha 1B	HNP-1|HP-1|HP1	8	Antimicrobials
CCR10	2826	C-C motif chemokine receptor 10	GPR2	17	Antimicrobials
CELA1	1990	chymotrypsin like elastase 1	ELA1	12	Antimicrobials
DEFB106A	245909	defensin beta 106A	BD-6|DEFB-6|DEFB106	8	Antimicrobials
PENK	5179	proenkephalin	PE|PENK-A	8	Antimicrobials
BPIFC	254240	BPI fold containing family C	BPIL2	22	Antimicrobials
MMP12	4321	matrix metallopeptidase 12	HME|ME|MME|MMP-12	11	Antimicrobials
BPIFB6	128859	BPI fold containing family B member 6	BPIL3|LPLUNC6	20	Antimicrobials
LEAP2	116842	liver enriched antimicrobial peptide 2	LEAP-2	5	Antimicrobials
SFTPD	6441	surfactant protein D	COLEC7|PSP-D|SFTP4|SP-D	10	Antimicrobials
LCN9	392399	lipocalin 9	HEL129	9	Antimicrobials
BPIFB2	80341	BPI fold containing family B member 2	BPIL1|C20orf184|LPLUNC2|RYSR|dJ726C3.2	20	Antimicrobials
PTGDS	5730	prostaglandin D2 synthase	L-PGDS|LPGDS|PDS|PGD2|PGDS|PGDS2	9	Antimicrobials
TMSB4X	7114	thymosin beta 4 X-linked	FX|PTMB4|TB4X|TMSB4	X	Antimicrobials
PGLYRP1	8993	peptidoglycan recognition protein 1	PGLYRP|PGRP|PGRP-S|PGRPS|TAG7|TNFSF3L	19	Antimicrobials
ZC3HAV1	56829	zinc finger CCCH-type containing, antiviral 1	ARTD13|FLB6421|PARP13|ZAP|ZC3H2|ZC3HDC2	7	Antimicrobials
TMSB15A	11013	thymosin beta 15a	TMSB15|TMSB15B|TMSL8|TMSNB|Tb15|TbNB	X	Antimicrobials
S100B	6285	S100 calcium binding protein B	NEF|S100|S100-B|S100beta	21	Antimicrobials
S100A13	6284	S100 calcium binding protein A13	-	1	Antimicrobials
S100A6	6277	S100 calcium binding protein A6	2A9|5B10|CABP|CACY|PRA|S10A6	1	Antimicrobials
DEFB119	245932	defensin beta 119	DEFB-19|DEFB-20|DEFB120|DEFB20|ESC42-RELA|ESC42-RELB	20	Antimicrobials
DEFB107A	245910	defensin beta 107A	BD-7|DEFB-7|DEFB107	8	Antimicrobials
DEFB105A	245908	defensin beta 105A	BD-5|DEFB-5|DEFB105	8	Antimicrobials
SERPIND1	3053	serpin family D member 1	D22S673|HC2|HCF2|HCII|HLS2|LS2|THPH10	22	Antimicrobials
DEFB129	140881	defensin beta 129	C20orf87|DEFB-29|DEFB29|bA530N10.3|hBD-29	20	Antimicrobials
DEFB127	140850	defensin beta 127	C20orf73|DEF-27|DEFB-27|DEFB27|bA530N10.2|hBD-27	20	Antimicrobials
S100P	6286	S100 calcium binding protein P	MIG9	4	Antimicrobials
S100A7	6278	S100 calcium binding protein A7	PSOR1|S100A7c	1	Antimicrobials
DEFB104A	140596	defensin beta 104A	BD-4|DEFB-4|DEFB104|DEFB4|hBD-4	8	Antimicrobials
DEFB126	81623	defensin beta 126	C20orf8|DEFB-26|DEFB26|HBD26|bA530N10.1|hBD-26	20	Antimicrobials
DEFB106B	503841	defensin beta 106B	BD-6|DEFB-6	8	Antimicrobials
DEFB104B	503618	defensin beta 104B	BD-4|DEFB-4|hBD-4	8	Antimicrobials
DEFB107B	503614	defensin beta 107B	HsT21816	8	Antimicrobials
PGLYRP3	114771	peptidoglycan recognition protein 3	PGLYRPIalpha|PGRP-Ialpha|PGRPIA	1	Antimicrobials
PGLYRP2	114770	peptidoglycan recognition protein 2	HMFT0141|PGLYRPL|PGRP-L|PGRPL|TAGL-like|tagL|tagL-alpha|tagl-beta	19	Antimicrobials
S100A10	6281	S100 calcium binding protein A10	42C|ANX2L|ANX2LG|CAL1L|CLP11|Ca[1]|GP11|P11|p10	1	Antimicrobials
S100A2	6273	S100 calcium binding protein A2	CAN19|S100L	1	Antimicrobials
DEFB125	245938	defensin beta 125	DEFB-25	20	Antimicrobials
DEFB123	245936	defensin beta 123	DEFB-23|DEFB23|ESC42-RELD	20	Antimicrobials
DEFB105B	504180	defensin beta 105B	BD-5|DEFB-5	8	Antimicrobials
DEFB132	400830	defensin beta 132	BD-32|DEFB-32|DEFB32|HEL-75|KFLL827|UNQ827	20	Antimicrobials
BPIFB3	359710	BPI fold containing family B member 3	C20orf185|LPLUNC3|RYA3	20	Antimicrobials
LCN12	286256	lipocalin 12	-	9	Antimicrobials
PGLYRP4	57115	peptidoglycan recognition protein 4	PGLYRPIbeta|PGRP-Ibeta|PGRPIB|SBBI67	1	Antimicrobials
S100A11	6282	S100 calcium binding protein A11	HEL-S-43|MLN70|S100C	1	Antimicrobials
S100A5	6276	S100 calcium binding protein A5	S100D	1	Antimicrobials
S100A3	6274	S100 calcium binding protein A3	S100E	1	Antimicrobials
S100A1	6271	S100 calcium binding protein A1	S100|S100-alpha|S100A	1	Antimicrobials
DEFB128	245939	defensin beta 128	DEFB-28|DEFB28|hBD-28	20	Antimicrobials
DEFB108B	245911	defensin beta 108B	DEFB-8|hBD-8	11	Antimicrobials
HTN1	3346	histatin 1	HIS1	4	Antimicrobials
LMBR1L	55716	limb development membrane protein 1 like	LIMR	12	Antimicrobials
S100A7A	338324	S100 calcium binding protein A7A	NICE-2|NICE2|S100A15|S100A7L1|S100A7f	1	Antimicrobials
DEFB118	117285	defensin beta 118	C20orf63|DEFB-18|ESC42|ESP13.6	20	Antimicrobials
COLEC12	81035	collectin subfamily member 12	CLP1|NSR2|SCARA4|SRCL	18	Antimicrobials
TMSB4Y	9087	thymosin beta 4 Y-linked	TB4Y	Y	Antimicrobials
DEFB131A	644414	defensin beta 131A	DEFB-31|DEFB131	4	Antimicrobials
DEFB134	613211	defensin beta 134	-	8	Antimicrobials
DEFB130A	245940	defensin beta 130A	DEFB-30|DEFB130|DEFB130L|DEFB30	8	Antimicrobials
DEFB124	245937	defensin beta 124	DEFB-24	20	Antimicrobials
DEFB121	245934	defensin beta 121	DEFB21|ESC42RELC	20	Antimicrobials
DEFB116	245930	defensin beta 116	DEFB-16	20	Antimicrobials
DEFB115	245929	defensin beta 115	DEFB-15	20	Antimicrobials
DEFB114	245928	defensin beta 114	DEFB-14|DEFB14	6	Antimicrobials
DEFB113	245927	defensin beta 113	DEFB-13	6	Antimicrobials
DEFB112	245915	defensin beta 112	DEFB-12	6	Antimicrobials
DEFB110	245913	defensin beta 110	DEFB-10|DEFB-11|DEFB111	6	Antimicrobials
TMSB15B	286527	thymosin beta 15B	TMSB15A|TMSL8|TMSNB|Tbeta15b	X	Antimicrobials
DEFB133	403339	defensin beta 133	-	6	Antimicrobials
S100Z	170591	S100 calcium binding protein Z	Gm625|S100-zeta	5	Antimicrobials
MAVS	57506	mitochondrial antiviral signaling protein	CARDIF|IPS-1|IPS1|VISA	20	Antimicrobials
TMSB4XP8	7117	TMSB4X pseudogene 8	TMSL3	4	Antimicrobials
S100A14	57402	S100 calcium binding protein A14	BCMP84|S100A15	1	Antimicrobials
LCN10	414332	lipocalin 10	-	9	Antimicrobials
S100A16	140576	S100 calcium binding protein A16	AAG13|DT1P1A7|S100F	1	Antimicrobials
DEFB136	613210	defensin beta 136	DEFB137	8	Antimicrobials
DEFB135	613209	defensin beta 135	DEFB136	8	Antimicrobials
DEFB117	245931	defensin beta 117 (pseudogene)	DEFB-17	20	Antimicrobials
DEFB110	245913	defensin beta 110	DEFB-10|DEFB-11|DEFB111	6	Antimicrobials
ZC3HAV1L	92092	zinc finger CCCH-type containing, antiviral 1 like	C7orf39	7	Antimicrobials
S100A7L2	645922	S100 calcium binding protein A7 like 2	S100a7b	1	Antimicrobials
MBL3P	50639	mannose-binding lectin family member 3, pseudogene	COLEC2|MBL	10	Antimicrobials
DEFB4B	100289462	defensin beta 4B	DEFB4P	8	Antimicrobials
BPIFB4	149954	BPI fold containing family B member 4	C20orf186|LPLUNC4|RY2G5|dJ726C3.5	20	Antimicrobials
IFNAR1	3454	interferon alpha and beta receptor subunit 1	AVP|IFN-alpha-REC|IFNAR|IFNBR|IFRC	21	Antimicrobials
AZU1	566	azurocidin 1	AZAMP|AZU|CAP37|HBP|HUMAZUR|NAZC|hHBP	19	Antimicrobials
DEFB131B	100129216	defensin beta 131B	-	11	Antimicrobials
DEFA1A3	613253	defensin alpha 1 and alpha 3, variable copy number locus	DEFA1|DEFA3|DEFT1P	8	Antimicrobials
LCN1P1	286310	lipocalin 1 pseudogene 1	LCN1L1|bA430N14.2	9	Antimicrobials
S100G	795	S100 calcium binding protein G	CABP|CABP1|CABP9K|CALB3	X	Antimicrobials
DEFA7P	724067	defensin alpha 7, pseudogene	DEFA7	8	Antimicrobials
DEFB130B	100133267	defensin beta 130B	-	8	Antimicrobials
DEFB108F	100133128	defensin beta 108F (pseudogene)	DEFB108P5	4	Antimicrobials
DEFB131C	100128174	defensin beta 131C (pseudogene)	-	8	Antimicrobials
TCHHL1	126637	trichohyalin like 1	S100A17|THHL1	1	Antimicrobials
TINAGL1	64129	tubulointerstitial nephritis antigen like 1	ARG1|LCN7|LIECG3|TINAGRP	1	Antimicrobials
IFNGR1	3459	interferon gamma receptor 1	CD119|IFNGR|IMD27A|IMD27B	6	Antimicrobials
SLC22A17	51310	solute carrier family 22 member 17	24p3R|BOCT|BOIT|NGALR|NGALR2|NGALR3|hBOIT	14	Antimicrobials
WFIKKN1	117166	WAP, follistatin/kazal, immunoglobulin, kunitz and netrin domain containing 1	C16orf12|RJD2|WFDC20A|WFIKKN	16	Antimicrobials
WFDC2	10406	WAP four-disulfide core domain 2	EDDM4|HE4|WAP5|dJ461P17.6	20	Antimicrobials
IL6	3569	interleukin 6	BSF-2|BSF2|CDF|HGF|HSF|IFN-beta-2|IFNB2|IL-6	7	Antimicrobials
UMODL1	89766	uromodulin like 1	-	21	Antimicrobials
TGFB1	7040	transforming growth factor beta 1	CED|DPD1|IBDIMDE|LAP|TGF-beta1|TGFB|TGFbeta	19	Antimicrobials
PF4V1	5197	platelet factor 4 variant 1	CXCL4L1|CXCL4V1|PF4-ALT|PF4A|SCYB4V1	4	Antimicrobials
MMP9	4318	matrix metallopeptidase 9	CLG4B|GELB|MANDP2|MMP-9	20	Antimicrobials
ANOS1	3730	anosmin 1	ADMLX|HH1|HHA|KAL|KAL1|KALIG-1|KMS|WFDC19	X	Antimicrobials
TLR4	7099	toll like receptor 4	ARMD10|CD284|TLR-4|TOLL	9	Antimicrobials
IFNG	3458	interferon gamma	IFG|IFI	12	Antimicrobials
SPAG11B	10407	sperm associated antigen 11B	EDDM2B|EP2|EP2C|EP2D|HE2|HE2C|SPAG11|SPAG11A	8	Antimicrobials
A2M	2	alpha-2-macroglobulin	A2MD|CPAMD5|FWP007|S863-7	12	Antimicrobials
CTSL	1514	cathepsin L	CATL|CTSL1|MEP	9	Antimicrobials
NFKB1	4790	nuclear factor kappa B subunit 1	CVID12|EBP-1|KBF1|NF-kB|NF-kB1|NF-kappa-B1|NF-kappaB|NF-kappabeta|NFKB-p105|NFKB-p50|NFkappaB	4	Antimicrobials
APOBEC3G	60489	apolipoprotein B mRNA editing enzyme catalytic subunit 3G	A3G|ARCD|ARP-9|ARP9|CEM-15|CEM15|MDS019|bK150C2.7|dJ494G10.1	22	Antimicrobials
FABP6	2172	fatty acid binding protein 6	I-15P|I-BABP|I-BALB|I-BAP|ILBP|ILBP3|ILLBP	5	Antimicrobials
NOD2	64127	nucleotide binding oligomerization domain containing 2	ACUG|BLAU|BLAUS|CARD15|CD|CLR16.3|IBD1|NLRC2|NOD2B|PSORAS1|YAOS	16	Antimicrobials
MBL2	4153	mannose binding lectin 2	COLEC1|HSMBPC|MBL|MBL2D|MBP|MBP-C|MBP1|MBPD	10	Antimicrobials
SFTPA1	653509	surfactant protein A1	COLEC4|PSAP|PSP-A|PSPA|SFTP1|SFTPA1B|SP-A|SP-A1|SP-A1 beta|SP-A1 delta|SP-A1 epsilon|SP-A1 gamma|SPA|SPA1	10	Antimicrobials
RBP1	5947	retinol binding protein 1	CRABP-I|CRBP|CRBP1|CRBPI|RBPC	3	Antimicrobials
TLR2	7097	toll like receptor 2	CD282|TIL4	4	Antimicrobials
SLC40A1	30061	solute carrier family 40 member 1	FPN1|HFE4|IREG1|MST079|MSTP079|MTP1|SLC11A3	2	Antimicrobials
PLAU	5328	plasminogen activator, urokinase	ATF|BDPLT5|QPD|UPA|URK|u-PA	10	Antimicrobials
IL1B	3553	interleukin 1 beta	IL-1|IL1-BETA|IL1F2|IL1beta	2	Antimicrobials
PAEP	5047	progestagen associated endometrial protein	GD|GdA|GdF|GdS|PAEG|PEP|PP14|ZIF-1	9	Antimicrobials
HJV	148738	hemojuvelin BMP co-receptor	HFE2|HFE2A|JH|RGMC	1	Antimicrobials
MUC5AC	4586	mucin 5AC, oligomeric mucus/gel-forming	MUC5|TBM|leB|mucin	11	Antimicrobials
CTSS	1520	cathepsin S	-	1	Antimicrobials
OBP2A	29991	odorant binding protein 2A	LCN13|OBP|OBP2C|OBPIIa|hOBPIIa	9	Antimicrobials
PLTP	5360	phospholipid transfer protein	BPIFE|HDLCQ9	20	Antimicrobials
MX1	4599	MX dynamin like GTPase 1	IFI-78K|IFI78|MX|MxA|lncMX1-215	21	Antimicrobials
DDX58	23586	DExD/H-box helicase 58	RIG-I|RIG1|RIGI|RLR-1|SGMRT2	9	Antimicrobials
IFNL1	282618	interferon lambda 1	IL-29|IL29	19	Antimicrobials
IRF3	3661	interferon regulatory factor 3	IIAE7	19	Antimicrobials
SFTPA2	729238	surfactant protein A2	COLEC5|PSAP|PSP-A|PSPA|SFTP1|SFTPA2B|SP-2A|SP-A|SPA2|SPAII	10	Antimicrobials
LPA	4018	lipoprotein(a)	AK38|APOA|LP	6	Antimicrobials
LBP	3929	lipopolysaccharide binding protein	BPIFD2	20	Antimicrobials
RBP4	5950	retinol binding protein 4	MCOPCB10|RDCCAS	10	Antimicrobials
SFTPA1	653509	surfactant protein A1	COLEC4|PSAP|PSP-A|PSPA|SFTP1|SFTPA1B|SP-A|SP-A1|SP-A1 beta|SP-A1 delta|SP-A1 epsilon|SP-A1 gamma|SPA|SPA1	10	Antimicrobials
NOX4	50507	NADPH oxidase 4	KOX|KOX-1|RENOX	11	Antimicrobials
LTF	4057	lactotransferrin	GIG12|HEL110|HLF2|LF	3	Antimicrobials
IFNB1	3456	interferon beta 1	IFB|IFF|IFN-beta|IFNB	9	Antimicrobials
RBP5	83758	retinol binding protein 5	CRBP-III|CRBP3|CRBPIII|HRBPiso	12	Antimicrobials
FABP7	2173	fatty acid binding protein 7	B-FABP|BLBP|FABPB|MRG	6	Antimicrobials
FABP5	2171	fatty acid binding protein 5	E-FABP|EFABP|KFABP|PA-FABP|PAFABP	8	Antimicrobials
FABP3	2170	fatty acid binding protein 3	FABP11|H-FABP|M-FABP|MDGI|O-FABP	1	Antimicrobials
FABP2	2169	fatty acid binding protein 2	FABPI|I-FABP	4	Antimicrobials
FABP4	2167	fatty acid binding protein 4	A-FABP|AFABP|ALBP|HEL-S-104|aP2	8	Antimicrobials
R3HDML	140902	R3H domain containing like	dJ881L22.3	20	Antimicrobials
BPIFA3	128861	BPI fold containing family A member 3	C20orf71|SPLUNC3	20	Antimicrobials
BPIFB1	92747	BPI fold containing family B member 1	C20orf114|LPLUNC1	20	Antimicrobials
OASL	8638	2'-5'-oligoadenylate synthetase like	OASL1|OASLd|TRIP-14|TRIP14|p59 OASL|p59-OASL|p59OASL	12	Antimicrobials
CRABP2	1382	cellular retinoic acid binding protein 2	CRABP-II|RBP6	1	Antimicrobials
CRABP1	1381	cellular retinoic acid binding protein 1	CRABP|CRABP-I|CRABPI|RBP5	15	Antimicrobials
RBP7	116362	retinol binding protein 7	CRABP4|CRBP4|CRBPIV	1	Antimicrobials
DUOX1	53905	dual oxidase 1	LNOX1|NOXEF1|THOX1	15	Antimicrobials
OBP2B	29989	odorant binding protein 2B	LCN14|OBPIIb	9	Antimicrobials
RBP2	5948	retinol binding protein 2	CRABP-II|CRBP2|CRBPII|RBPC2	3	Antimicrobials
LCN15	389812	lipocalin 15	PRO6093|UNQ2541	9	Antimicrobials
CETP	1071	cholesteryl ester transfer protein	BPIFF|HDLCQ10	16	Antimicrobials
FABP12	646486	fatty acid binding protein 12	-	8	Antimicrobials
FABP9	646480	fatty acid binding protein 9	PERF|PERF15|T-FABP|TLBP	8	Antimicrobials
BPIFA1	51297	BPI fold containing family A member 1	LUNX|NASG|PLUNC|SPLUNC1|SPURT|bA49G10.5	20	Antimicrobials
LCNL1	401562	lipocalin like 1	-	9	Antimicrobials
C8G	733	complement C8 gamma chain	C8C	9	Antimicrobials
SPAG11A	653423	sperm associated antigen 11A	EDDM2A|HE2	8	Antimicrobials
PI15	51050	peptidase inhibitor 15	CRISP8|P24TI|P25TI	8	Antimicrobials
NOX1	27035	NADPH oxidase 1	GP91-2|MOX1|NOH-1|NOH1	X	Antimicrobials
PMP2	5375	peripheral myelin protein 2	CMT1G|FABP8|M-FABP|MP2|P2	8	Antimicrobials
APOD	347	apolipoprotein D	-	3	Antimicrobials
ORM2	5005	orosomucoid 2	AGP-B|AGP-B'|AGP2	9	Antimicrobials
ORM1	5004	orosomucoid 1	AGP-A|AGP1|HEL-S-153w|ORM	9	Antimicrobials
TNF	7124	tumor necrosis factor	DIF|TNF-alpha|TNFA|TNFSF2|TNLG1F	6	Antimicrobials
CTSG	1511	cathepsin G	CATG|CG	14	Antimicrobials
PRTN3	5657	proteinase 3	ACPA|AGP7|C-ANCA|CANCA|MBN|MBT|NP-4|NP4|P29|PR-3|PR3	19	Antimicrobials
MAPK1	5594	mitogen-activated protein kinase 1	ERK|ERK-2|ERK2|ERT1|MAPK2|P42MAPK|PRKM1|PRKM2|p38|p40|p41|p41mapk|p42-MAPK	22	Antimicrobials
PML	5371	PML nuclear body scaffold	MYL|PP8675|RNF71|TRIM19	15	Antimicrobials
AEN	64782	apoptosis enhancing nuclease	ISG20L1|pp12744	15	Antimicrobials
CYBB	1536	cytochrome b-245 beta chain	AMCBX2|CGD|GP91-1|GP91-PHOX|GP91PHOX|IMD34|NOX2|p91-PHOX	X	Antimicrobials
BPIFA2	140683	BPI fold containing family A member 2	C20orf70|PSP|SPLUNC2|bA49G10.1	20	Antimicrobials
ISG20	3669	interferon stimulated exonuclease gene 20	CD25|HEM45	15	Antimicrobials
BCL3	602	BCL3 transcription coactivator	BCL4|D19S37	19	Antimicrobials
ISG20L2	81875	interferon stimulated exonuclease gene 20 like 2	HSD38	1	Antimicrobials
NOX5	79400	NADPH oxidase 5	-	15	Antimicrobials
NOX3	50508	NADPH oxidase 3	GP91-3|MOX-2	6	Antimicrobials
DUOX2	50506	dual oxidase 2	LNOX2|NOXEF2|P138-TOX|TDH6|THOX2	15	Antimicrobials
TLR3	7098	toll like receptor 3	CD283|IIAE2	4	Antimicrobials
TFRC	7037	transferrin receptor	CD71|IMD46|T9|TFR|TFR1|TR|TRFR|p90	3	Antimicrobials
IFIH1	64135	interferon induced with helicase C domain 1	AGS7|Hlcd|IDDM19|MDA-5|MDA5|RLR-2|SGMRT1	2	Antimicrobials
LRP1	4035	LDL receptor related protein 1	A2MR|APOER|APR|CD91|IGFBP-3R|IGFBP3R|IGFBP3R1|KPA|LRP|LRP1A|TGFBR5	12	Antimicrobials
TRIM5	85363	tripartite motif containing 5	RNF88|TRIM5alpha	11	Antimicrobials
IDO1	3620	indoleamine 2,3-dioxygenase 1	IDO|IDO-1|INDO	8	Antimicrobials
GDF15	9518	growth differentiation factor 15	GDF-15|MIC-1|MIC1|NAG-1|PDF|PLAB|PTGFB	19	Antimicrobials
NEDD4	4734	NEDD4 E3 ubiquitin protein ligase	NEDD4-1|RPF1	15	Antimicrobials
ADIPOQ	9370	adiponectin, C1Q and collagen domain containing	ACDC|ACRP30|ADIPQTL1|ADPN|APM-1|APM1|GBP28	3	Antimicrobials
STAT3	6774	signal transducer and activator of transcription 3	ADMIO|ADMIO1|APRF|HIES	17	Antimicrobials
STAT1	6772	signal transducer and activator of transcription 1	CANDF7|IMD31A|IMD31B|IMD31C|ISGF-3|STAT91	2	Antimicrobials
IFNL2	282616	interferon lambda 2	IL-28A|IL28A	19	Antimicrobials
SOCS3	9021	suppressor of cytokine signaling 3	ATOD4|CIS3|Cish3|SOCS-3|SSI-3|SSI3	17	Antimicrobials
SEMG1	6406	semenogelin 1	CT103|SEMG|SGI|dJ172H20.2	20	Antimicrobials
TNFSF10	8743	TNF superfamily member 10	APO2L|Apo-2L|CD253|TL2|TNLG6A|TRAIL	3	Antimicrobials
CCL20	6364	C-C motif chemokine ligand 20	CKb4|Exodus|LARC|MIP-3-alpha|MIP-3a|MIP3A|SCYA20|ST38	2	Antimicrobials
SOCS1	8651	suppressor of cytokine signaling 1	CIS1|CISH1|JAB|SOCS-1|SSI-1|SSI1|TIP-3|TIP3	16	Antimicrobials
RNASEL	6041	ribonuclease L	PRCA1|RNS4	1	Antimicrobials
IRF1	3659	interferon regulatory factor 1	IRF-1|MAR	5	Antimicrobials
IL15	3600	interleukin 15	IL-15	4	Antimicrobials
APOBEC3F	200316	apolipoprotein B mRNA editing enzyme catalytic subunit 3F	A3F|ARP8|BK150C2.4.MRNA|KA6	22	Antimicrobials
PLAAT4	5920	phospholipase A and acyltransferase 4	HRASLS4|HRSL4|PLA1/2-3|PLAAT-4|RARRES3|RIG1|TIG3	11	Antimicrobials
CHIT1	1118	chitinase 1	CHI3|CHIT|CHITD	1	Antimicrobials
IFNA1	3439	interferon alpha 1	IFL|IFN|IFN-ALPHA|IFN-alphaD|IFNA13|IFNA@|leIF D	9	Antimicrobials
CD40	958	CD40 molecule	Bp50|CDW40|TNFRSF5|p50	20	Antimicrobials
TLR7	51284	toll like receptor 7	TLR7-like	X	Antimicrobials
PPIA	5478	peptidylprolyl isomerase A	CYPA|CYPH|HEL-S-69p	7	Antimicrobials
HFE	3077	homeostatic iron regulator	HFE1|HH|HLA-H|MVCD7|TFQTL2	6	Antimicrobials
ZYX	7791	zyxin	ESP-2|HED-2	7	Antimicrobials
NLRX1	79671	NLR family member X1	CLR11.3|DLNB26|NOD26|NOD5|NOD9	11	Antimicrobials
PGC	5225	progastricsin	PEPC|PGII	6	Antimicrobials
VEGFA	7422	vascular endothelial growth factor A	MVCD1|VEGF|VPF	6	Antimicrobials
IKBKE	9641	inhibitor of nuclear factor kappa B kinase subunit epsilon	IKK-E|IKK-i|IKKE|IKKI	1	Antimicrobials
ISG15	9636	ISG15 ubiquitin like modifier	G1P2|IFI15|IMD38|IP17|UCRP|hUCRP	1	Antimicrobials
DHX58	79132	DExH-box helicase 58	D11LGP2|D11lgp2e|LGP2|RLR-3	17	Antimicrobials
TNFAIP3	7128	TNF alpha induced protein 3	A20|AISBL|OTUD7C|TNFA1P2	6	Antimicrobials
TFR2	7036	transferrin receptor 2	HFE3|TFRC2	7	Antimicrobials
FCN2	2220	ficolin 2	EBP-37|FCNL|P35|ficolin-2	9	Antimicrobials
MUC4	4585	mucin 4, cell surface associated	ASGP|HSA276359|MUC-4	3	Antimicrobials
F2R	2149	coagulation factor II thrombin receptor	CF2R|HTR|PAR-1|PAR1|TR	5	Antimicrobials
ELN	2006	elastin	ADCL1|SVAS|WBS|WS	7	Antimicrobials
IL27	246778	interleukin 27	IL-27|IL-27A|IL27A|IL27p28|IL30|p28	16	Antimicrobials
MAPT	4137	microtubule associated protein tau	DDPAC|FTDP-17|MAPTL|MSTD|MTBT1|MTBT2|PPND|PPP1R103|TAU	17	Antimicrobials
LYZ	4069	lysozyme	LYZF1|LZM	12	Antimicrobials
CCL5	6352	C-C motif chemokine ligand 5	D17S136E|RANTES|SCYA5|SIS-delta|SISd|TCP228|eoCP	17	Antimicrobials
LEP	3952	leptin	LEPD|OB|OBS	7	Antimicrobials
CYLD	1540	CYLD lysine 63 deubiquitinase	BRSS|CDMT|CYLD1|CYLDI|EAC|MFT|MFT1|SBS|TEM|USPL2	16	Antimicrobials
KLKB1	3818	kallikrein B1	KLK3|PKK|PKKD|PPK	4	Antimicrobials
CST4	1472	cystatin S	-	20	Antimicrobials
CSRP1	1465	cysteine and glycine rich protein 1	CRP|CRP1|CSRP|CYRP|D1S181E|HEL-141|HEL-S-286	1	Antimicrobials
MAPK14	1432	mitogen-activated protein kinase 14	CSBP|CSBP1|CSBP2|CSPB1|EXIP|Mxi2|PRKM14|PRKM15|RK|SAPK2A|p38|p38ALPHA	6	Antimicrobials
JUN	3725	Jun proto-oncogene, AP-1 transcription factor subunit	AP-1|AP1|c-Jun|cJUN|p39	1	Antimicrobials
ITGAV	3685	integrin subunit alpha V	CD51|MSK8|VNRA|VTNR	2	Antimicrobials
IRF5	3663	interferon regulatory factor 5	SLEB10	7	Antimicrobials
CCR6	1235	C-C motif chemokine receptor 6	BN-1|C-C CKR-6|CC-CKR-6|CCR-6|CD196|CKR-L3|CKRL3|CMKBR6|DCR2|DRY6|GPR29|GPRCY4|STRL22	6	Antimicrobials
IL12B	3593	interleukin 12B	CLMF|CLMF2|IL-12B|IMD28|IMD29|NKSF|NKSF2	5	Antimicrobials
TLR8	51311	toll like receptor 8	CD288	X	Antimicrobials
GNLY	10578	granulysin	D2S69E|LAG-2|LAG2|NKG5|TLA519	2	Antimicrobials
CD81	975	CD81 molecule	CVID6|S5.7|TAPA1|TSPAN28	11	Antimicrobials
EIF2AK2	5610	eukaryotic translation initiation factor 2 alpha kinase 2	EIF2AK1|LEUDEN|PKR|PPP1R83|PRKR	2	Antimicrobials
APOM	55937	apolipoprotein M	G3a|HSPC336|NG20|apo-M	6	Antimicrobials
CACYBP	27101	calcyclin binding protein	GIG5|PNAS-107|S100A6BP|SIP	1	Antimicrobials
NOD1	10392	nucleotide binding oligomerization domain containing 1	CARD4|CLR7.1|NLRC1	7	Antimicrobials
MAPK8	5599	mitogen-activated protein kinase 8	JNK|JNK-46|JNK1|JNK1A2|JNK21B1/2|PRKM8|SAPK1|SAPK1c	10	Antimicrobials
MAPK3	5595	mitogen-activated protein kinase 3	ERK-1|ERK1|ERT2|HS44KDAP|HUMKER1A|P44ERK1|P44MAPK|PRKM3|p44-ERK1|p44-MAPK	16	Antimicrobials
BST2	684	bone marrow stromal cell antigen 2	CD317|TETHERIN	19	Antimicrobials
BPHL	670	biphenyl hydrolase like	BPH-RP|MCNAA|VACVASE	6	Antimicrobials
PLA2G2A	5320	phospholipase A2 group IIA	MOM1|PLA2|PLA2B|PLA2L|PLA2S|PLAS1|sPLA2	1	Antimicrobials
GRN	2896	granulin precursor	CLN11|GEP|GP88|PCDGF|PEPI|PGRN	17	Antimicrobials
NEWENTRY	192343	-	-	-	Antimicrobials
PDGFRA	5156	platelet derived growth factor receptor alpha	CD140A|PDGFR-2|PDGFR2	4	Antimicrobials
GNAI1	2770	G protein subunit alpha i1	Gi	7	Antimicrobials
WNT5A	7474	Wnt family member 5A	hWNT5A	3	Antimicrobials
FURIN	5045	furin, paired basic amino acid cleaving enzyme	FUR|PACE|PCSK3|SPC1	15	Antimicrobials
ADAR	103	adenosine deaminase RNA specific	ADAR1|AGS6|DRADA|DSH|DSRAD|G1P1|IFI-4|IFI4|K88DSRBP|P136	1	Antimicrobials
TYK2	7297	tyrosine kinase 2	IMD35|JTK1	19	Antimicrobials
NOS2	4843	nitric oxide synthase 2	HEP-NOS|INOS|NOS|NOS2A	17	Antimicrobials
TRAF3	7187	TNF receptor associated factor 3	CAP-1|CAP1|CD40bp|CRAF1|IIAE5|LAP1|RNF118	14	Antimicrobials
TPT1	7178	tumor protein, translationally-controlled 1	HRF|TCTP|p02|p23	13	Antimicrobials
TPM2	7169	tropomyosin 2	AMCD1|DA1|DA2B|DA2B4|HEL-S-273|NEM4|TMSB	9	Antimicrobials
NEO1	4756	neogenin 1	IGDCC2|NGN|NTN1R2	15	Antimicrobials
AHNAK	79026	AHNAK nucleoprotein	AHNAKRS|PM227	11	Antimicrobials
TLR1	7096	toll like receptor 1	CD281|TIL|TIL. LPRS5|rsc786	4	Antimicrobials
TK2	7084	thymidine kinase 2	MTDPS2|MTTK|PEOB3|SCA31	16	Antimicrobials
PRDX2	7001	peroxiredoxin 2	HEL-S-2a|NKEF-B|NKEFB|PRP|PRX2|PRXII|PTX1|TDPX1|TPX1|TSA	19	Antimicrobials
MX2	4600	MX dynamin like GTPase 2	MXB	21	Antimicrobials
FGF2	2247	fibroblast growth factor 2	BFGF|FGF-2|FGFB|HBGF-2	4	Antimicrobials
FGA	2243	fibrinogen alpha chain	Fib2	4	Antimicrobials
TCF7L2	6934	transcription factor 7 like 2	TCF-4|TCF4	10	Antimicrobials
F2RL1	2150	F2R like trypsin receptor 1	GPR11|PAR2	5	Antimicrobials
TKFC	26007	triokinase and FMN cyclase	DAK|NET45|TKFCD	11	Antimicrobials
MSR1	4481	macrophage scavenger receptor 1	CD204|SCARA1|SR-A|SR-AI|SR-AII|SR-AIII|SRA|phSR1|phSR2	8	Antimicrobials
NFKBIZ	64332	NFKB inhibitor zeta	IKBZ|INAP|MAIL	3	Antimicrobials
LMBR1	64327	limb development membrane protein 1	ACHP|C7orf2|DIF14|LSS|PPD2|THYP|TPT|ZRS	7	Antimicrobials
EPPIN	57119	epididymal peptidase inhibitor	CT71|CT72|SPINLW1|WAP7|WFDC7|dJ461P17.2	20	Antimicrobials
SRC	6714	SRC proto-oncogene, non-receptor tyrosine kinase	ASV|SRC1|THC6|c-SRC|p60-Src	20	Antimicrobials
MPO	4353	myeloperoxidase	-	17	Antimicrobials
ELAVL1	1994	ELAV like RNA binding protein 1	ELAV1|HUR|Hua|MelG	19	Antimicrobials
ROBO3	64221	roundabout guidance receptor 3	HGPPS|HGPPS1|HGPS|RBIG1|RIG1	11	Antimicrobials
SP1	6667	Sp1 transcription factor	-	12	Antimicrobials
SOD1	6647	superoxide dismutase 1	ALS|ALS1|HEL-S-44|IPOA|SOD|STAHP|hSod1|homodimer	21	Antimicrobials
PDF	64146	peptide deformylase, mitochondrial	-	16	Antimicrobials
DLL4	54567	delta like canonical Notch ligand 4	AOS6|delta4|hdelta2	15	Antimicrobials
ECD	11319	ecdysoneless cell cycle regulator	GCR2|HSGT1|SGT1	10	Antimicrobials
SLC11A1	6556	solute carrier family 11 member 1	LSH|NRAMP|NRAMP1	2	Antimicrobials
DMBT1	1755	deleted in malignant brain tumors 1	GP340|SAG|SALSA|muclin	10	Antimicrobials
STING1	340061	stimulator of interferon response cGAMP interactor 1	ERIS|MITA|MPYS|NET23|SAVI|STING|STING-beta|TMEM173|hMITA|hSTING	5	Antimicrobials
SKIV2L	6499	Ski2 like RNA helicase	170A|DDX13|HLP|SKI2|SKI2W|SKIV2|SKIV2L1|THES2	6	Antimicrobials
SEMG2	6407	semenogelin 2	SGII	20	Antimicrobials
LTA	4049	lymphotoxin alpha	LT|TNFB|TNFSF1|TNLG1E	6	Antimicrobials
DES	1674	desmin	CDCD3|CSM1|CSM2|LGMD1D|LGMD1E|LGMD2R	2	Antimicrobials
DCK	1633	deoxycytidine kinase	-	4	Antimicrobials
DAXX	1616	death domain associated protein	BING2|DAP6|EAP1|SMIM40	6	Antimicrobials
TNFRSF10A	8797	TNF receptor superfamily member 10a	APO2|CD261|DR4|TRAILR-1|TRAILR1	8	Antimicrobials
TNFRSF10B	8795	TNF receptor superfamily member 10b	CD262|DR5|KILLER|KILLER/DR5|TRAIL-R2|TRAILR2|TRICK2|TRICK2A|TRICK2B|TRICKB|ZTNFR9	8	Antimicrobials
EED	8726	embryonic ectoderm development	COGIS|HEED|WAIT1	11	Antimicrobials
CCL4	6351	C-C motif chemokine ligand 4	ACT2|AT744.1|G-26|HC21|LAG-1|LAG1|MIP-1-beta|MIP1B|MIP1B1|SCYA2|SCYA4	17	Antimicrobials
LIMS1	3987	LIM zinc finger domain containing 1	PINCH|PINCH-1|PINCH1	2	Antimicrobials
LALBA	3906	lactalbumin alpha	LYZG	12	Antimicrobials
APOBEC3H	164668	apolipoprotein B mRNA editing enzyme catalytic subunit 3H	A3H|ARP-10|ARP10	22	Antimicrobials
TMPRSS6	164656	transmembrane serine protease 6	IRIDA|MT2	22	Antimicrobials
SPINK5	11005	serine peptidase inhibitor Kazal type 5	LEKTI|LETKI|NETS|NS|VAKTI	5	Antimicrobials
MARCO	8685	macrophage receptor with collagenous structure	SCARA2|SR-A6	2	Antimicrobials
BECN1	8678	beclin 1	ATG6|VPS30|beclin1	17	Antimicrobials
TNFSF11	8600	TNF superfamily member 11	CD254|ODF|OPGL|OPTB2|RANKL|TNLG6B|TRANCE|hRANKL2|sOdf	13	Antimicrobials
KNG1	3827	kininogen 1	BDK|BK|HMWK|KNG	3	Antimicrobials
CSK	1445	C-terminal Src kinase	-	15	Antimicrobials
KLRK1	22914	killer cell lectin like receptor K1	CD314|D12S2489E|KLR|NKG2-D|NKG2D	12	Antimicrobials
KCNH2	3757	potassium voltage-gated channel subfamily H member 2	ERG-1|ERG1|H-ERG|HERG|HERG1|Kv11.1|LQT2|SQT1	7	Antimicrobials
JUND	3727	JunD proto-oncogene, AP-1 transcription factor subunit	AP-1	19	Antimicrobials
JAK1	3716	Janus kinase 1	JAK1A|JAK1B|JTK3	1	Antimicrobials
CREB1	1385	cAMP responsive element binding protein 1	CREB|CREB-1	2	Antimicrobials
CLDN4	1364	claudin 4	CPE-R|CPER|CPETR|CPETR1|WBSCR8|hCPE-R	7	Antimicrobials
CCL28	56477	C-C motif chemokine ligand 28	CCK1|MEC|SCYA28	5	Antimicrobials
RNASE3	6037	ribonuclease A family member 3	ECP|RAF1|RNS3	14	Antimicrobials
RN7SL1	6029	RNA component of signal recognition particle 7SL1	7L1a|7SL|RN7SL|RNSRP1	14	Antimicrobials
IRF7	3665	interferon regulatory factor 7	IMD39|IRF-7|IRF-7H|IRF7A|IRF7B|IRF7C|IRF7H	11	Antimicrobials
IREB2	3658	iron responsive element binding protein 2	ACO3|IRE-BP 2|IRE-BP2|IRP2|IRP2AD|NDCAMA	15	Antimicrobials
ILK	3611	integrin linked kinase	HEL-S-28|ILK-1|ILK-2|P59|p59ILK	11	Antimicrobials
IL18	3606	interleukin 18	IGIF|IL-18|IL-1g|IL1F4	11	Antimicrobials
IL17A	3605	interleukin 17A	CTLA-8|CTLA8|IL-17|IL-17A|IL17	6	Antimicrobials
LTB4R	1241	leukotriene B4 receptor	BLT1|BLTR|CMKRL1|GPR16|LTB4R1|LTBR1|P2RY7|P2Y7	14	Antimicrobials
APOBEC3A	200315	apolipoprotein B mRNA editing enzyme catalytic subunit 3A	A3A|ARP3|PHRBN|bK150C2.1	22	Antimicrobials
MASP2	10747	mannan binding lectin serine peptidase 2	MAP19|MASP-2|MASP1P1|sMAP	1	Antimicrobials
TRIM27	5987	tripartite motif containing 27	RFP|RNF76	6	Antimicrobials
RELA	5970	RELA proto-oncogene, NF-kB subunit	CMCU|NFKB3|p65	11	Antimicrobials
IL7R	3575	interleukin 7 receptor	CD127|CDW127|IL-7R-alpha|IL7RA|ILRA	5	Antimicrobials
IL1A	3552	interleukin 1 alpha	IL-1 alpha|IL-1A|IL1|IL1-ALPHA|IL1F1	2	Antimicrobials
PTX3	5806	pentraxin 3	TNFAIP5|TSG-14	3	Antimicrobials
IFNAR2	3455	interferon alpha and beta receptor subunit 2	IFN-R|IFN-alpha-REC|IFNABR|IFNARB|IMD45	21	Antimicrobials
IFN1@	3438	-	IFNA	9	Antimicrobials
SYTL1	84958	synaptotagmin like 1	JFC1|SLP1	1	Antimicrobials
APOBEC3C	27350	apolipoprotein B mRNA editing enzyme catalytic subunit 3C	A3C|APOBEC1L|ARDC2|ARDC4|ARP5|PBI|bK150C2.3	22	Antimicrobials
DDX17	10521	DEAD-box helicase 17	P72|RH70	22	Antimicrobials
PTGS2	5743	prostaglandin-endoperoxide synthase 2	COX-2|COX2|GRIPGHS|PGG/HS|PGHS-2|PHS-2|hCox-2	1	Antimicrobials
HTR1A	3350	5-hydroxytryptamine receptor 1A	5-HT-1A|5-HT1A|5HT1a|ADRB2RL1|ADRBRL1|G-21|PFMCD	5	Antimicrobials
SEPTIN7	989	septin 7	CDC10|CDC3|NBLA02942|SEPT7|SEPT7A	7	Antimicrobials
CD40LG	959	CD40 ligand	CD154|CD40L|HIGM1|IGM|IMD3|T-BAM|TNFSF5|TRAP|gp39|hCD40L	X	Antimicrobials
CD14	929	CD14 molecule	-	5	Antimicrobials
CD8A	925	CD8a molecule	CD8|Leu2|p32	2	Antimicrobials
CD4	920	CD4 molecule	CD4mut	12	Antimicrobials
MASP1	5648	mannan binding lectin serine peptidase 1	3MC1|CRARF|CRARF1|MAP1|MASP|MASP3|MAp44|PRSS5|RaRF	3	Antimicrobials
PROC	5624	protein C, inactivator of coagulation factors Va and VIIIa	APC|PC|PROC1|THPH3|THPH4	2	Antimicrobials
MAP2K2	5605	mitogen-activated protein kinase kinase 2	CFC4|MAPKK2|MEK2|MKK2|PRKMK2	19	Antimicrobials
MAP2K1	5604	mitogen-activated protein kinase kinase 1	CFC3|MAPKK1|MEK1|MKK1|PRKMK1	15	Antimicrobials
HRG	3273	histidine rich glycoprotein	HPRG|HRGP|THPH11	3	Antimicrobials
NDRG1	10397	N-myc downstream regulated 1	CAP43|CMT4D|DRG-1|DRG1|GC4|HMSNL|NDR1|NMSL|PROXY1|RIT42|RTP|TARG1|TDD5	8	Antimicrobials
IRF9	10379	interferon regulatory factor 9	IRF-9|ISGF3|ISGF3G|p48	14	Antimicrobials
TRIM22	10346	tripartite motif containing 22	GPSTAF50|RNF94|STAF50	11	Antimicrobials
LANCL1	10314	LanC like 1	GPR69A|p40	2	Antimicrobials
PPP4C	5531	protein phosphatase 4 catalytic subunit	PP-X|PP4|PP4C|PPH3|PPP4|PPX	16	Antimicrobials
HMOX1	3162	heme oxygenase 1	HMOX1D|HO-1|HSP32|bK286B10	22	Antimicrobials
HMGB1	3146	high mobility group box 1	HMG-1|HMG1|HMG3|SBP-1	13	Antimicrobials
HLA-B	3106	major histocompatibility complex, class I, B	AS|B-4901|HLAB	6	Antimicrobials
RNASE7	84659	ribonuclease A family member 7	RAE1	14	Antimicrobials
ABCC4	10257	ATP binding cassette subfamily C member 4	MOAT-B|MOATB|MRP4	13	Antimicrobials
HGF	3082	hepatocyte growth factor	DFNB39|F-TCF|HGFB|HPTA|SF	7	Antimicrobials
HDAC1	3065	histone deacetylase 1	GON-10|HD1|KDAC1|RPD3|RPD3L1	1	Antimicrobials
IFNLR1	163702	interferon lambda receptor 1	CRF2/12|IFNLR|IL-28R1|IL28RA|LICR2	1	Antimicrobials
PLSCR1	5359	phospholipid scramblase 1	MMTRA1B	3	Antimicrobials
B2M	567	beta-2-microglobulin	IMD43	15	Antimicrobials
BACH2	60468	BTB domain and CNC homolog 2	BTBD25|IMD60	6	Antimicrobials
TANK	10010	TRAF family member associated NFKB activator	I-TRAF|ITRAF|TRAF2	2	Antimicrobials
PIK3CG	5294	phosphatidylinositol-4,5-bisphosphate 3-kinase catalytic subunit gamma	PI3CG|PI3K|PI3Kgamma|PIK3|p110gamma|p120-PI3K	7	Antimicrobials
ARRB1	408	arrestin beta 1	ARB1|ARR1	11	Antimicrobials
RSAD2	91543	radical S-adenosyl methionine domain containing 2	2510004L01Rik|cig33|cig5|vig1	2	Antimicrobials
STAB2	55576	stabilin 2	FEEL2|FELE-2|FELL2|FEX2|HARE|SCARH1	12	Antimicrobials
TBK1	29110	TANK binding kinase 1	FTDALS4|IIAE8|NAK|T2K	12	Antimicrobials
PDYN	5173	prodynorphin	ADCA|PENKB|SCA23	20	Antimicrobials
PDGFRB	5159	platelet derived growth factor receptor beta	CD140B|IBGC4|IMF1|JTK12|KOGS|PDGFR|PDGFR-1|PDGFR1|PENTT	5	Antimicrobials
PDCD1	5133	programmed cell death 1	CD279|PD-1|PD1|SLEB2|hPD-1|hPD-l|hSLE1	2	Antimicrobials
PCSK2	5126	proprotein convertase subtilisin/kexin type 2	NEC 2|NEC-2|NEC2|PC2|SPC2	20	Antimicrobials
PCSK1	5122	proprotein convertase subtilisin/kexin type 1	BMIQ12|NEC1|PC1|PC3|SPC3	5	Antimicrobials
ARG2	384	arginase 2	-	14	Antimicrobials
AQP9	366	aquaporin 9	AQP-9|HsT17287|SSC1|T17287	15	Antimicrobials
FASLG	356	Fas ligand	ALPS1B|APT1LG1|APTL|CD178|CD95-L|CD95L|FASL|TNFSF6|TNLG1A	1	Antimicrobials
APOH	350	apolipoprotein H	B2G1|B2GP1|BG	17	Antimicrobials
BIRC5	332	baculoviral IAP repeat containing 5	API4|EPR-1	17	Antimicrobials
ANXA6	309	annexin A6	ANX6|CBP68|CPB-II|p68|p70	5	Antimicrobials
IL22	50616	interleukin 22	IL-21|IL-22|IL-D110|IL-TIF|ILTIF|TIFIL-23|TIFa|zcyto18	12	Antimicrobials
VTN	7448	vitronectin	V75|VN|VNT	17	Antimicrobials
VIM	7431	vimentin	-	10	Antimicrobials
VCAM1	7412	vascular cell adhesion molecule 1	CD106|INCAM-100	1	Antimicrobials
PRDX1	5052	peroxiredoxin 1	MSP23|NKEF-A|NKEFA|PAG|PAGA|PAGB|PRX1|PRXI|TDPX2	1	Antimicrobials
GFAP	2670	glial fibrillary acidic protein	ALXDRD	17	Antimicrobials
GBP2	2634	guanylate binding protein 2	-	1	Antimicrobials
ALB	213	albumin	HSA|PRO0883|PRO0903|PRO1341	4	Antimicrobials
SLC29A3	55315	solute carrier family 29 member 3	ENT3|HCLAP|HJCD|PHID	10	Antimicrobials
OAS1	4938	2'-5'-oligoadenylate synthetase 1	E18/E16|IFI-4|OIAS|OIASI	12	Antimicrobials
AGER	177	advanced glycosylation end-product specific receptor	RAGE|SCARJ1	6	Antimicrobials
UNC93B1	81622	unc-93 homolog B1, TLR signaling regulator	IIAE1|UNC93|UNC93B|Unc-93B1	11	Antimicrobials
TNFSF4	7292	TNF superfamily member 4	CD134L|CD252|GP34|OX-40L|OX4OL|TNLG2B|TXGP1	1	Antimicrobials
NOS1	4842	nitric oxide synthase 1	IHPS1|N-NOS|NC-NOS|NOS|bNOS|nNOS	12	Antimicrobials
ACTG1	71	actin gamma 1	ACT|ACTG|DFNA20|DFNA26|HEL-176	17	Antimicrobials
ACTA1	58	actin alpha 1, skeletal muscle	ACTA|ASMA|CFTD|CFTD1|CFTDM|MPFD|NEM1|NEM2|NEM3|SHPM	1	Antimicrobials
ACO1	48	aconitase 1	ACONS|HEL60|IREB1|IREBP|IREBP1|IRP1	9	Antimicrobials
SERPINA3	12	serpin family A member 3	AACT|ACT|GIG24|GIG25	14	Antimicrobials
CXCR1	3577	C-X-C motif chemokine receptor 1	C-C|C-C-CKR-1|CD128|CD181|CDw128a|CKR-1|CMKAR1|IL8R1|IL8RA|IL8RBA	2	Antimicrobials
CCL15	6359	C-C motif chemokine ligand 15	HCC-2|HMRP-2B|LKN-1|LKN1|MIP-1 delta|MIP-1D|MIP-5|MRP-2B|NCC-3|NCC3|SCYA15|SCYL3|SY15	17	Antimicrobials
CCL14	6358	C-C motif chemokine ligand 14	CC-1|CC-3|CKB1|HCC-1|HCC-1(1-74)|HCC-1/HCC-3|HCC-3|MCIF|NCC-2|NCC2|SCYA14|SCYL2|SY14	17	Antimicrobials
CCL4	6351	C-C motif chemokine ligand 4	ACT2|AT744.1|G-26|HC21|LAG-1|LAG1|MIP-1-beta|MIP1B|MIP1B1|SCYA2|SCYA4	17	Antimicrobials
CCL16	6360	C-C motif chemokine ligand 16	CKb12|HCC-4|ILINCK|LCC-1|LEC|LMC|Mtn-1|NCC-4|NCC4|SCYA16|SCYL4	17	Antimicrobials
CCL19	6363	C-C motif chemokine ligand 19	CKb11|ELC|MIP-3b|MIP3B|SCYA19	9	Antimicrobials
CCL13	6357	C-C motif chemokine ligand 13	CKb10|MCP-4|NCC-1|NCC1|SCYA13|SCYL1	17	Antimicrobials
CCL18	6362	C-C motif chemokine ligand 18	AMAC-1|AMAC1|CKb7|DC-CK1|DCCK1|MIP-4|PARC|SCYA18	17	Antimicrobials
CCL17	6361	C-C motif chemokine ligand 17	A-152E5.3|ABCD-2|SCYA17|TARC	16	Antimicrobials
CCL26	10344	C-C motif chemokine ligand 26	IMAC|MIP-4a|MIP-4alpha|SCYA26|TSC-1	7	Antimicrobials
CCL22	6367	C-C motif chemokine ligand 22	A-152E5.1|ABCD-1|DC/B-CK|MDC|SCYA22|STCP-1	16	Antimicrobials
CCR3	1232	C-C motif chemokine receptor 3	C C CKR3|CC-CKR-3|CD193|CKR 3|CKR3|CMKBR3	3	Antimicrobials
CCL28	56477	C-C motif chemokine ligand 28	CCK1|MEC|SCYA28	5	Antimicrobials
CCL4L1	388372	C-C motif chemokine ligand 4 like 1	AT744.2|CCL4L|LAG-1|LAG1|MIP-1-beta|SCYA4L|SCYA4L1|SCYA4L2	17	Antimicrobials
ACKR2	1238	atypical chemokine receptor 2	CCBP2|CCR10|CCR9|CMKBR9|D6|hD6	3	Antimicrobials
CCR7	1236	C-C motif chemokine receptor 7	BLR2|CC-CKR-7|CCR-7|CD197|CDw197|CMKBR7|EBI1	17	Antimicrobials
CCL27	10850	C-C motif chemokine ligand 27	ALP|CTACK|CTAK|ESKINE|ILC|PESKY|SCYA27	9	Antimicrobials
CCR8	1237	C-C motif chemokine receptor 8	CC-CKR-8|CCR-8|CDw198|CKRL1|CMKBR8|CMKBRL2|CY6|GPRCY6|TER1	3	Antimicrobials
ACKR4	51554	atypical chemokine receptor 4	CC-CKR-11|CCBP2|CCR-11|CCR10|CCR11|CCRL1|CCX CKR|CCX-CKR|CKR-11|PPR1|VSHK1	3	Antimicrobials
CCR10	2826	C-C motif chemokine receptor 10	GPR2	17	Antimicrobials
CCL2	6347	C-C motif chemokine ligand 2	GDCF-2|HC11|HSMCR30|MCAF|MCP-1|MCP1|SCYA2|SMC-CF	17	Antimicrobials
CCL21	6366	C-C motif chemokine ligand 21	6Ckine|CKb9|ECL|SCYA21|SLC|TCA4	9	Antimicrobials
CCL7	6354	C-C motif chemokine ligand 7	FIC|MARC|MCP-3|MCP3|NC28|SCYA6|SCYA7	17	Antimicrobials
CCL5	6352	C-C motif chemokine ligand 5	D17S136E|RANTES|SCYA5|SIS-delta|SISd|TCP228|eoCP	17	Antimicrobials
CCL3	6348	C-C motif chemokine ligand 3	G0S19-1|LD78ALPHA|MIP-1-alpha|MIP1A|SCYA3	17	Antimicrobials
CCL20	6364	C-C motif chemokine ligand 20	CKb4|Exodus|LARC|MIP-3-alpha|MIP-3a|MIP3A|SCYA20|ST38	2	Antimicrobials
CCL11	6356	C-C motif chemokine ligand 11	SCYA11	17	Antimicrobials
CCR5	1234	C-C motif chemokine receptor 5	CC-CKR-5|CCCKR5|CCR-5|CD195|CKR-5|CKR5|CMKBR5|IDDM22	3	Antimicrobials
CCL23	6368	C-C motif chemokine ligand 23	CK-BETA-8|CKb8|Ckb-8|Ckb-8-1|MIP-3|MIP3|MPIF-1|SCYA23|hmrp-2a	17	Antimicrobials
CCL25	6370	C-C motif chemokine ligand 25	Ckb15|SCYA25|TECK	19	Antimicrobials
CCL1	6346	C-C motif chemokine ligand 1	I-309|P500|SCYA1|SISe|TCA3	17	Antimicrobials
CCL3L3	414062	C-C motif chemokine ligand 3 like 3	464.2|D17S1718|G0S19-2|LD78|LD78BETA|SCYA3L|SCYA3L1	17	Antimicrobials
CCL4L2	9560	C-C motif chemokine ligand 4 like 2	AT744.2|CCL4L|SCYA4L|SCYQ4L2	17	Antimicrobials
CXCL12	6387	C-X-C motif chemokine ligand 12	IRH|PBSF|SCYB12|SDF1|TLSF|TPAR1	10	Antimicrobials
XCL1	6375	X-C motif chemokine ligand 1	ATAC|LPTN|LTN|SCM-1|SCM-1a|SCM1|SCM1A|SCYC1	1	Antimicrobials
CCL8	6355	C-C motif chemokine ligand 8	HC14|MCP-2|MCP2|SCYA10|SCYA8	17	Antimicrobials
CCL3L1	6349	C-C motif chemokine ligand 3 like 1	464.2|D17S1718|G0S19-2|LD78|LD78-beta(1-70)|LD78BETA|MIP1AP|SCYA3L|SCYA3L1	17	Antimicrobials
CCR1	1230	C-C motif chemokine receptor 1	CD191|CKR-1|CKR1|CMKBR1|HM145|MIP1aR|SCYAR1	3	Antimicrobials
CCL24	6369	C-C motif chemokine ligand 24	Ckb-6|MPIF-2|MPIF2|SCYA24	7	Antimicrobials
XCL2	6846	X-C motif chemokine ligand 2	SCM-1b|SCM1B|SCYC2	1	Antimicrobials
CXCL1	2919	C-X-C motif chemokine ligand 1	FSP|GRO1|GROa|MGSA|MGSA-a|NAP-3|SCYB1	4	Antimicrobials
CXCL10	3627	C-X-C motif chemokine ligand 10	C7|IFI10|INP10|IP-10|SCYB10|crg-2|gIP-10|mob-1	4	Antimicrobials
CXCR4	7852	C-X-C motif chemokine receptor 4	CD184|D2S201E|FB22|HM89|HSY3RR|LAP-3|LAP3|LCR1|LESTR|NPY3R|NPYR|NPYRL|NPYY3R|WHIM|WHIMS	2	Antimicrobials
CXCL2	2920	C-X-C motif chemokine ligand 2	CINC-2a|GRO2|GROb|MGSA-b|MIP-2a|MIP2|MIP2A|SCYB2	4	Antimicrobials
CXCR6	10663	C-X-C motif chemokine receptor 6	BONZO|CD186|STRL33|TYMSTR	3	Antimicrobials
CCR4	1233	C-C motif chemokine receptor 4	CC-CKR-4|CD194|CKR4|CMKBR4|ChemR13|HGCN:14099|K5-5	3	Antimicrobials
CXCL11	6373	C-X-C motif chemokine ligand 11	H174|I-TAC|IP-9|IP9|SCYB11|SCYB9B|b-R1	4	Antimicrobials
TAFA5	25817	TAFA chemokine like family member 5	FAM19A5|QLLK5208|TAFA-5|UNQ5208	22	Antimicrobials
TAFA3	284467	TAFA chemokine like family member 3	FAM19A3|TAFA-3	1	Antimicrobials
TAFA4	151647	TAFA chemokine like family member 4	FAM19A4|TAFA-4	3	Antimicrobials
TAFA1	407738	TAFA chemokine like family member 1	FAM19A1|TAFA-1	3	Antimicrobials
TAFA2	338811	TAFA chemokine like family member 2	FAM19A2|TAFA-2	12	Antimicrobials
CCL15-CCL14	348249	CCL15-CCL14 readthrough (NMD candidate)	CCL15|HCC-2|LKN-1|MIP-5|MIP5|Mrp-2b|NCC-3|NCC3|SCYA15	17	Antimicrobials
IL6	3569	interleukin 6	BSF-2|BSF2|CDF|HGF|HSF|IFN-beta-2|IFNB2|IL-6	7	Antimicrobials
TNF	7124	tumor necrosis factor	DIF|TNF-alpha|TNFA|TNFSF2|TNLG1F	6	Antimicrobials
IL1B	3553	interleukin 1 beta	IL-1|IL1-BETA|IL1F2|IL1beta	2	Antimicrobials
IL18	3606	interleukin 18	IGIF|IL-18|IL-1g|IL1F4	11	Antimicrobials
PTK2B	2185	protein tyrosine kinase 2 beta	CADTK|CAKB|FADK2|FAK2|PKB|PTK|PYK2|RAFTK	8	Antimicrobials
VEGFA	7422	vascular endothelial growth factor A	MVCD1|VEGF|VPF	6	Antimicrobials
IL4	3565	interleukin 4	BCGF-1|BCGF1|BSF-1|BSF1|IL-4	5	Antimicrobials
CDH1	999	cadherin 1	Arc-1|BCDS1|CD324|CDHE|ECAD|LCAM|UVO	16	Antimicrobials
CD40	958	CD40 molecule	Bp50|CDW40|TNFRSF5|p50	20	Antimicrobials
DEFB103B	55894	defensin beta 103B	BD-3|DEFB-3|DEFB103|DEFB3|HBD-3|HBD3|HBP-3|HBP3	8	Antimicrobials
F2RL1	2150	F2R like trypsin receptor 1	GPR11|PAR2	5	Antimicrobials
MMP9	4318	matrix metallopeptidase 9	CLG4B|GELB|MANDP2|MMP-9	20	Antimicrobials
LTBP1	4052	latent transforming growth factor beta binding protein 1	-	2	Antimicrobials
DEFB4A	1673	defensin beta 4A	BD-2|DEFB-2|DEFB102|DEFB2|DEFB4|HBD-2|SAP1	8	Antimicrobials
TNFSF10	8743	TNF superfamily member 10	APO2L|Apo-2L|CD253|TL2|TNLG6A|TRAIL	3	Antimicrobials
IL13	3596	interleukin 13	IL-13|P600	5	Antimicrobials
IL10	3586	interleukin 10	CSIF|GVHDS|IL-10|IL10A|TGIF	1	Antimicrobials
IL2	3558	interleukin 2	IL-2|TCGF|lymphokine	4	Antimicrobials
PPARG	5468	peroxisome proliferator activated receptor gamma	CIMT1|GLM1|NR1C3|PPARG1|PPARG2|PPARG5|PPARgamma	3	Antimicrobials
FGR	2268	FGR proto-oncogene, Src family tyrosine kinase	SRC2|c-fgr|c-src2|p55-Fgr|p55c-fgr|p58-Fgr|p58c-fgr	1	Antimicrobials
MIF	4282	macrophage migration inhibitory factor	GIF|GLIF|MMIF	22	Antimicrobials
CRP	1401	C-reactive protein	PTX1	1	Antimicrobials
JAK2	3717	Janus kinase 2	JTK10|THCYT3	9	Antimicrobials
IL1A	3552	interleukin 1 alpha	IL-1 alpha|IL-1A|IL1|IL1-ALPHA|IL1F1	2	Antimicrobials
PTK2	5747	protein tyrosine kinase 2	FADK|FAK|FAK1|FRNK|PPP1R71|p125FAK|pp125FAK	8	Antimicrobials
PTGDR	5729	prostaglandin D2 receptor	AS1|ASRT1|DP|DP1|PTGDR1	14	Antimicrobials
CD86	942	CD86 molecule	B7-2|B7.2|B70|CD28LG2|LAB72	3	Antimicrobials
HCK	3055	HCK proto-oncogene, Src family tyrosine kinase	JTK9|p59Hck|p61Hck	20	Antimicrobials
ARRB1	408	arrestin beta 1	ARB1|ARR1	11	Antimicrobials
GNAI1	2770	G protein subunit alpha i1	Gi	7	Antimicrobials
VDR	7421	vitamin D receptor	NR1I1|PPP1R163	12	Antimicrobials
OLR1	4973	oxidized low density lipoprotein receptor 1	CLEC8A|LOX1|LOXIN|SCARE1|SLOX1	12	Antimicrobials
GRK2	156	G protein-coupled receptor kinase 2	ADRBK1|BARK1|BETA-ARK1	11	Antimicrobials
TXK	7294	TXK tyrosine kinase	BTKL|PSCTK5|PTK4|RLK|TKL	4	Antimicrobials
RNASE2	6036	ribonuclease A family member 2	EDN|RAF3|RNS2	14	Antimicrobials
CD79A	973	CD79a molecule	IGA|MB-1	19	BCRSignalingPathway
CD79B	974	CD79b molecule	AGM6|B29|IGB	17	BCRSignalingPathway
LYN	4067	LYN proto-oncogene, Src family tyrosine kinase	JTK8|p53Lyn|p56Lyn	8	BCRSignalingPathway
SYK	6850	spleen associated tyrosine kinase	p72-Syk	9	BCRSignalingPathway
BTK	695	Bruton tyrosine kinase	AGMX1|AT|ATK|BPK|IGHD3|IMD1|PSCTK1|XLA	X	BCRSignalingPathway
BLNK	29760	B cell linker	AGM4|BASH|BLNK-S|LY57|SLP-65|SLP65|bca	10	BCRSignalingPathway
VAV3	10451	vav guanine nucleotide exchange factor 3	-	1	BCRSignalingPathway
VAV1	7409	vav guanine nucleotide exchange factor 1	VAV	19	BCRSignalingPathway
VAV2	7410	vav guanine nucleotide exchange factor 2	VAV-2	9	BCRSignalingPathway
RAC1	5879	Rac family small GTPase 1	MIG5|MRD48|Rac-1|TC-25|p21-Rac1	7	BCRSignalingPathway
RAC2	5880	Rac family small GTPase 2	EN-7|Gx|HSPC022|p21-Rac2	22	BCRSignalingPathway
RAC3	5881	Rac family small GTPase 3	-	17	BCRSignalingPathway
PPP3CA	5530	protein phosphatase 3 catalytic subunit alpha	ACCIID|CALN|CALNA|CALNA1|CCN1|CNA1|IECEE|IECEE1|PPP2B	4	BCRSignalingPathway
PPP3CB	5532	protein phosphatase 3 catalytic subunit beta	CALNA2|CALNB|CNA2|PP2Bbeta	10	BCRSignalingPathway
PPP3CC	5533	protein phosphatase 3 catalytic subunit gamma	CALNA3|CNA3|PP2Bgamma	8	BCRSignalingPathway
CHP1	11261	calcineurin like EF-hand protein 1	CHP|SLC9A1BP|SPAX9|Sid470p|p22|p24	15	BCRSignalingPathway
PPP3R1	5534	protein phosphatase 3 regulatory subunit B, alpha	CALNB1|CNB|CNB1	2	BCRSignalingPathway
PPP3R2	5535	protein phosphatase 3 regulatory subunit B, beta	PPP3RL	9	BCRSignalingPathway
CHP2	63928	calcineurin like EF-hand protein 2	-	16	BCRSignalingPathway
NFAT5	10725	nuclear factor of activated T cells 5	NF-AT5|NFATL1|NFATZ|OREBP|TONEBP	16	BCRSignalingPathway
NFATC1	4772	nuclear factor of activated T cells 1	NF-ATC|NF-ATc1.2|NFAT2|NFATc	18	BCRSignalingPathway
NFATC2	4773	nuclear factor of activated T cells 2	NFAT1|NFATP	20	BCRSignalingPathway
NFATC3	4775	nuclear factor of activated T cells 3	NF-AT4c|NFAT4|NFATX	16	BCRSignalingPathway
NFATC4	4776	nuclear factor of activated T cells 4	NF-AT3|NF-ATC4|NFAT3	14	BCRSignalingPathway
HRAS	3265	HRas proto-oncogene, GTPase	C-BAS/HAS|C-H-RAS|C-HA-RAS1|CTLO|H-RASIDX|HAMSV|HRAS1|RASH1|p21ras	11	BCRSignalingPathway
KRAS	3845	KRAS proto-oncogene, GTPase	'C-K-RAS|C-K-RAS|CFC2|K-RAS2A|K-RAS2B|K-RAS4A|K-RAS4B|K-Ras|K-Ras 2|KI-RAS|KRAS1|KRAS2|NS|NS3|OES|RALD|RASK2|c-Ki-ras|c-Ki-ras2	12	BCRSignalingPathway
NRAS	4893	NRAS proto-oncogene, GTPase	ALPS4|CMNS|N-ras|NCMS|NRAS1|NS6	1	BCRSignalingPathway
FOS	2353	Fos proto-oncogene, AP-1 transcription factor subunit	AP-1|C-FOS|p55	14	BCRSignalingPathway
JUN	3725	Jun proto-oncogene, AP-1 transcription factor subunit	AP-1|AP1|c-Jun|cJUN|p39	1	BCRSignalingPathway
CARD11	84433	caspase recruitment domain family member 11	BENTA|BIMP3|CARMA1|IMD11|IMD11A|PPBL	7	BCRSignalingPathway
BCL10	8915	BCL10 immune signaling adaptor	CARMEN|CIPER|CLAP|IMD37|c-E10|mE10	1	BCRSignalingPathway
MALT1	10892	MALT1 paracaspase	IMD12|MLT|MLT1|PCASP1	18	BCRSignalingPathway
CHUK	1147	component of inhibitor of nuclear factor kappa B kinase complex	IKBKA|IKK-alpha|IKK1|IKKA|NFKBIKA|TCF16	10	BCRSignalingPathway
IKBKB	3551	inhibitor of nuclear factor kappa B kinase subunit beta	IKK-beta|IKK2|IKKB|IMD15|IMD15A|IMD15B|NFKBIKB	8	BCRSignalingPathway
IKBKG	8517	inhibitor of nuclear factor kappa B kinase regulatory subunit gamma	AMCBX1|EDAID1|FIP-3|FIP3|Fip3p|IKK-gamma|IKKAP1|IKKG|IMD33|IP|IP1|IP2|IPD2|NEMO|ZC2HC9	X	BCRSignalingPathway
NFKB1	4790	nuclear factor kappa B subunit 1	CVID12|EBP-1|KBF1|NF-kB|NF-kB1|NF-kappa-B1|NF-kappaB|NF-kappabeta|NFKB-p105|NFKB-p50|NFkappaB	4	BCRSignalingPathway
RELA	5970	RELA proto-oncogene, NF-kB subunit	CMCU|NFKB3|p65	11	BCRSignalingPathway
NFKBIA	4792	NFKB inhibitor alpha	EDAID2|IKBA|MAD-3|NFKBI	14	BCRSignalingPathway
NFKBIB	4793	NFKB inhibitor beta	IKBB|TRIP9	19	BCRSignalingPathway
NFKBIE	4794	NFKB inhibitor epsilon	IKBE	6	BCRSignalingPathway
CD81	975	CD81 molecule	CVID6|S5.7|TAPA1|TSPAN28	11	BCRSignalingPathway
CD19	930	CD19 molecule	B4|CVID3	16	BCRSignalingPathway
CR2	1380	complement C3d receptor 2	C3DR|CD21|CR|CVID7|SLEB9	1	BCRSignalingPathway
PIK3R5	23533	phosphoinositide-3-kinase regulatory subunit 5	F730038I15Rik|FOAP-2|P101-PI3K|p101	17	BCRSignalingPathway
PIK3R1	5295	phosphoinositide-3-kinase regulatory subunit 1	AGM7|GRB1|IMD36|p85|p85-ALPHA	5	BCRSignalingPathway
PIK3R2	5296	phosphoinositide-3-kinase regulatory subunit 2	MPPH|MPPH1|P85B|p85|p85-BETA	19	BCRSignalingPathway
PIK3R3	8503	phosphoinositide-3-kinase regulatory subunit 3	p55|p55-GAMMA|p55PIK	1	BCRSignalingPathway
PIK3CA	5290	phosphatidylinositol-4,5-bisphosphate 3-kinase catalytic subunit alpha	CLAPO|CLOVE|CWS5|MCAP|MCM|MCMTC|PI3K|PI3K-alpha|p110-alpha	3	BCRSignalingPathway
PIK3CB	5291	phosphatidylinositol-4,5-bisphosphate 3-kinase catalytic subunit beta	P110BETA|PI3K|PI3KBETA|PIK3C1	3	BCRSignalingPathway
PIK3CD	5293	phosphatidylinositol-4,5-bisphosphate 3-kinase catalytic subunit delta	APDS|IMD14|P110DELTA|PI3K|p110D	1	BCRSignalingPathway
PIK3CG	5294	phosphatidylinositol-4,5-bisphosphate 3-kinase catalytic subunit gamma	PI3CG|PI3K|PI3Kgamma|PIK3|p110gamma|p120-PI3K	7	BCRSignalingPathway
AKT3	10000	AKT serine/threonine kinase 3	MPPH|MPPH2|PKB-GAMMA|PKBG|PRKBG|RAC-PK-gamma|RAC-gamma|STK-2	1	BCRSignalingPathway
AKT1	207	AKT serine/threonine kinase 1	AKT|CWS6|PKB|PKB-ALPHA|PRKBA|RAC|RAC-ALPHA	14	BCRSignalingPathway
AKT2	208	AKT serine/threonine kinase 2	HIHGHH|PKBB|PKBBETA|PRKBB|RAC-BETA	19	BCRSignalingPathway
GSK3B	2932	glycogen synthase kinase 3 beta	-	3	BCRSignalingPathway
INPP5D	3635	inositol polyphosphate-5-phosphatase D	SHIP|SHIP-1|SHIP1|SIP-145|hp51CN|p150Ship	2	BCRSignalingPathway
CD22	933	CD22 molecule	SIGLEC-2|SIGLEC2	19	BCRSignalingPathway
CD72	971	CD72 molecule	CD72b|LYB2	9	BCRSignalingPathway
PTPN6	5777	protein tyrosine phosphatase non-receptor type 6	HCP|HCPH|HPTP1C|PTP-1C|SH-PTP1|SHP-1|SHP-1L|SHP1	12	BCRSignalingPathway
LILRB3	11025	leukocyte immunoglobulin like receptor B3	CD85A|HL9|ILT-5|ILT5|LILRA6|LIR-3|LIR3|PIR-B|PIRB	19	BCRSignalingPathway
FCGR2B	2213	Fc fragment of IgG receptor IIb	CD32|CD32B|FCG2|FCGR2|FCGR2C|FcRII-c|IGFR2	1	BCRSignalingPathway
RASGRP3	25780	RAS guanyl releasing protein 3	GRP3	2	BCRSignalingPathway
PLCG2	5336	phospholipase C gamma 2	APLAID|FCAS3|PLC-IV|PLC-gamma-2	16	BCRSignalingPathway
PRKCB	5579	protein kinase C beta	PKC-beta|PKCB|PKCI(2)|PKCbeta|PRKCB1|PRKCB2	16	BCRSignalingPathway
IFITM1	8519	interferon induced transmembrane protein 1	9-27|CD225|DSPA2a|IFI17|LEU13	11	BCRSignalingPathway
IGH	3492	immunoglobulin heavy locus	IGD1|IGH.1@|IGH@|IGHD@|IGHDY1|IGHJ|IGHJ@|IGHV|IGHV@	14	BCRSignalingPathway
IGHA1	3493	immunoglobulin heavy constant alpha 1	IgA1	14	BCRSignalingPathway
IGHA2	3494	immunoglobulin heavy constant alpha 2 (A2m marker)	-	14	BCRSignalingPathway
IGHD	3495	immunoglobulin heavy constant delta	-	14	BCRSignalingPathway
IGHD1-1	28510	immunoglobulin heavy diversity 1-1	IGHD11	14	BCRSignalingPathway
IGHD1-14	28508	immunoglobulin heavy diversity 1-14 (non-functional)	DM2|IGHD114	14	BCRSignalingPathway
IGHD1-20	28507	immunoglobulin heavy diversity 1-20	IGHD120	14	BCRSignalingPathway
IGHD1-26	28506	immunoglobulin heavy diversity 1-26	IGHD126	14	BCRSignalingPathway
IGHD1-7	28509	immunoglobulin heavy diversity 1-7	DM1|IGHD17	14	BCRSignalingPathway
IGHD2-15	28503	immunoglobulin heavy diversity 2-15	D2|IGHD215	14	BCRSignalingPathway
IGHD2-2	28505	immunoglobulin heavy diversity 2-2	IGHD22	14	BCRSignalingPathway
IGHD2-21	28502	immunoglobulin heavy diversity 2-21	IGHD221	14	BCRSignalingPathway
IGHD2-8	28504	immunoglobulin heavy diversity 2-8	DLR1|IGHD28	14	BCRSignalingPathway
IGHD3-10	28499	immunoglobulin heavy diversity 3-10	DXP'1|IGHD310	14	BCRSignalingPathway
IGHD3-16	28498	immunoglobulin heavy diversity 3-16	IGHD316	14	BCRSignalingPathway
IGHD3-22	28497	immunoglobulin heavy diversity 3-22	IGHD322	14	BCRSignalingPathway
IGHD3-3	28501	immunoglobulin heavy diversity 3-3	DXP4|IGHD33	14	BCRSignalingPathway
IGHD3-9	28500	immunoglobulin heavy diversity 3-9	DXP1|IGHD39	14	BCRSignalingPathway
IGHD4-11	28495	immunoglobulin heavy diversity 4-11 (non-functional)	DA1|IGHD411	14	BCRSignalingPathway
IGHD4-17	28494	immunoglobulin heavy diversity 4-17	IGHD417	14	BCRSignalingPathway
IGHD4-23	28493	immunoglobulin heavy diversity 4-23 (non-functional)	IGHD423	14	BCRSignalingPathway
IGHD4-4	28496	immunoglobulin heavy diversity 4-4	DA4|IGHD44	14	BCRSignalingPathway
IGHD5-12	28491	immunoglobulin heavy diversity 5-12	DK1|IGHD512	14	BCRSignalingPathway
IGHD5-18	28490	immunoglobulin heavy diversity 5-18	IGHD518	14	BCRSignalingPathway
IGHD5-24	28489	immunoglobulin heavy diversity 5-24 (non-functional)	IGHD524	14	BCRSignalingPathway
IGHD5-5	28492	immunoglobulin heavy diversity 5-5	DK4|IGHD55	14	BCRSignalingPathway
IGHD6-13	28487	immunoglobulin heavy diversity 6-13	DN1|IGHD613	14	BCRSignalingPathway
IGHD6-19	28486	immunoglobulin heavy diversity 6-19	IGHD619	14	BCRSignalingPathway
IGHD6-25	28485	immunoglobulin heavy diversity 6-25	IGHD625	14	BCRSignalingPathway
IGHD6-6	28488	immunoglobulin heavy diversity 6-6	D(N4)|IGHD66	14	BCRSignalingPathway
IGHD7-27	28484	immunoglobulin heavy diversity 7-27	DHQ52|IGHD727	14	BCRSignalingPathway
IGHE	3497	immunoglobulin heavy constant epsilon	IgE	14	BCRSignalingPathway
IGHG1	3500	immunoglobulin heavy constant gamma 1 (G1m marker)	-	14	BCRSignalingPathway
IGHG2	3501	immunoglobulin heavy constant gamma 2 (G2m marker)	-	14	BCRSignalingPathway
IGHG3	3502	immunoglobulin heavy constant gamma 3 (G3m marker)	IgG3	14	BCRSignalingPathway
IGHG4	3503	immunoglobulin heavy constant gamma 4 (G4m marker)	-	14	BCRSignalingPathway
IGHJ1	28483	immunoglobulin heavy joining 1	JH1	14	BCRSignalingPathway
IGHJ2	28481	immunoglobulin heavy joining 2	JH2	14	BCRSignalingPathway
IGHJ3	28479	immunoglobulin heavy joining 3	JH3b	14	BCRSignalingPathway
IGHJ4	28477	immunoglobulin heavy joining 4	JH4b	14	BCRSignalingPathway
IGHJ5	28476	immunoglobulin heavy joining 5	JH5b	14	BCRSignalingPathway
IGHJ6	28475	immunoglobulin heavy joining 6	JH6b	14	BCRSignalingPathway
IGHM	3507	immunoglobulin heavy constant mu	AGM1|MU|VH	14	BCRSignalingPathway
IGH	3492	immunoglobulin heavy locus	IGD1|IGH.1@|IGH@|IGHD@|IGHDY1|IGHJ|IGHJ@|IGHV|IGHV@	14	BCRSignalingPathway
IGHV1-18	28468	immunoglobulin heavy variable 1-18	IGHV118	14	BCRSignalingPathway
IGHV1-2	28474	immunoglobulin heavy variable 1-2	IGHV12|V35	14	BCRSignalingPathway
IGHV1-24	28467	immunoglobulin heavy variable 1-24	IGHV124|VH	14	BCRSignalingPathway
IGHV1-3	28473	immunoglobulin heavy variable 1-3	IGHV13|VI-3B	14	BCRSignalingPathway
IGHV1-45	28466	immunoglobulin heavy variable 1-45	IGHV145|VH	14	BCRSignalingPathway
IGHV1-46	28465	immunoglobulin heavy variable 1-46	IGHV146	14	BCRSignalingPathway
IGHV1-58	28464	immunoglobulin heavy variable 1-58	IGHV158|VH	14	BCRSignalingPathway
IGHV1-69	28461	immunoglobulin heavy variable 1-69	IGHV1-E|IGHV169|IGHV1E	14	BCRSignalingPathway
IGHV1-8	28472	immunoglobulin heavy variable 1-8	IGHV18	14	BCRSignalingPathway
IGHV1-38-4	28460	immunoglobulin heavy variable 1-38-4 (non-functional)	IGHV1-C|IGHV1C	14	BCRSignalingPathway
IGHV1-69-2	28458	immunoglobulin heavy variable 1-69-2	IGHV1-F|IGHV1F	14	BCRSignalingPathway
IGHV2-26	28455	immunoglobulin heavy variable 2-26	IGHV226|VH	14	BCRSignalingPathway
IGHV2-5	28457	immunoglobulin heavy variable 2-5	IGHV25|VH	14	BCRSignalingPathway
IGHV2-70	28454	immunoglobulin heavy variable 2-70	IGHV270|VH	14	BCRSignalingPathway
IGHV3-11	28450	immunoglobulin heavy variable 3-11	IGHV311|VH	14	BCRSignalingPathway
IGHV3-13	28449	immunoglobulin heavy variable 3-13	IGHV313	14	BCRSignalingPathway
IGHV3-15	28448	immunoglobulin heavy variable 3-15	IGHV315|VH	14	BCRSignalingPathway
IGHV3-16	28447	immunoglobulin heavy variable 3-16 (non-functional)	IGHV316|VH	14	BCRSignalingPathway
IGHV3-20	28445	immunoglobulin heavy variable 3-20	IGHV320|VH	14	BCRSignalingPathway
IGHV3-21	28444	immunoglobulin heavy variable 3-21	IGHV321|VH	14	BCRSignalingPathway
IGHV3-23	28442	immunoglobulin heavy variable 3-23	DP47|IGHV323|V3-23|VH26	14	BCRSignalingPathway
IGHV3-30	28439	immunoglobulin heavy variable 3-30	IGHV330|VH	14	BCRSignalingPathway
IGHV3-30-3	57290	immunoglobulin heavy variable 3-30-3	IGHV3-3|IGHV3303	14	BCRSignalingPathway
IGHV3-30-5	89770	immunoglobulin heavy variable 3-30-5	IGHV3-3|IGHV3305	14	BCRSignalingPathway
IGHV3-33	28434	immunoglobulin heavy variable 3-33	IGHV333|VH	14	BCRSignalingPathway
IGHV3-35	28432	immunoglobulin heavy variable 3-35 (non-functional)	IGHV335|VH	14	BCRSignalingPathway
IGHV3-38	28429	immunoglobulin heavy variable 3-38 (non-functional)	IGHV338|VH	14	BCRSignalingPathway
IGHV3-43	28426	immunoglobulin heavy variable 3-43	IGHV343|VH	14	BCRSignalingPathway
IGHV3-48	28424	immunoglobulin heavy variable 3-48	IGHV348|VH	14	BCRSignalingPathway
IGHV3-49	28423	immunoglobulin heavy variable 3-49	IGHV349|VH	14	BCRSignalingPathway
IGHV3-53	28420	immunoglobulin heavy variable 3-53	IGHV353|VH	14	BCRSignalingPathway
IGHV3-64	28414	immunoglobulin heavy variable 3-64	IGHV364|VH	14	BCRSignalingPathway
IGHV3-66	28412	immunoglobulin heavy variable 3-66	IGHV366|VH	14	BCRSignalingPathway
IGHV3-7	28452	immunoglobulin heavy variable 3-7	IGHV37|VH	14	BCRSignalingPathway
IGHV3-72	28410	immunoglobulin heavy variable 3-72	IGHV372|VH	14	BCRSignalingPathway
IGHV3-73	28409	immunoglobulin heavy variable 3-73	IGHV373|VH	14	BCRSignalingPathway
IGHV3-74	28408	immunoglobulin heavy variable 3-74	IGHV374|VH	14	BCRSignalingPathway
IGHV3-9	28451	immunoglobulin heavy variable 3-9	IGHV39|VH	14	BCRSignalingPathway
IGHV3-38-3	28404	immunoglobulin heavy variable 3-38-3 (non-functional)	IGHV3-D|IGHV3D	14	BCRSignalingPathway
IGHV3-69-1	28402	immunoglobulin heavy variable 3-69-1 (pseudogene)	IGH|IGHM|IGHV|IGHV3-11|IGHV3-H|IGHV3H|IgVH	14	BCRSignalingPathway
IGHV4-28	28400	immunoglobulin heavy variable 4-28	IGHV428|VH	14	BCRSignalingPathway
IGHV4-30-1	28399	immunoglobulin heavy variable 4-30-1	IGHV4-3	14	BCRSignalingPathway
IGHV4-30-2	28398	immunoglobulin heavy variable 4-30-2	IGHV4-3|IGHV4302	14	BCRSignalingPathway
IGHV4-30-4	28397	immunoglobulin heavy variable 4-30-4	IGHV4-3|IGHV4304	14	BCRSignalingPathway
IGHV4-31	28396	immunoglobulin heavy variable 4-31	IGHV431	14	BCRSignalingPathway
IGHV4-34	28395	immunoglobulin heavy variable 4-34	IGHV434|VH	14	BCRSignalingPathway
IGHV4-39	28394	immunoglobulin heavy variable 4-39	IGHV439|VH	14	BCRSignalingPathway
IGHV4-4	28401	immunoglobulin heavy variable 4-4	IGHV44|VH	14	BCRSignalingPathway
IGHV4-59	28392	immunoglobulin heavy variable 4-59	IGHV459|VH	14	BCRSignalingPathway
IGHV4-61	28391	immunoglobulin heavy variable 4-61	IGHV461|VH	14	BCRSignalingPathway
IGHV4-38-2	28389	immunoglobulin heavy variable 4-38-2	IGHV4-B|IGHV4B	14	BCRSignalingPathway
IGHV5-51	28388	immunoglobulin heavy variable 5-51	IGHV551|VH	14	BCRSignalingPathway
IGHV5-10-1	28386	immunoglobulin heavy variable 5-10-1	IGHV5-A|IGHV5A	14	BCRSignalingPathway
IGHV6-1	28385	immunoglobulin heavy variable 6-1	IGHV61|VH	14	BCRSignalingPathway
IGHV7-4-1	57289	immunoglobulin heavy variable 7-4-1	IGHV7-41|IGHV741	14	BCRSignalingPathway
IGHV7-81	28378	immunoglobulin heavy variable 7-81 (non-functional)	IGHV781	14	BCRSignalingPathway
IGK	50802	immunoglobulin kappa locus	IGK@	2	BCRSignalingPathway
IGKC	3514	immunoglobulin kappa constant	HCAK1|IGKCD|Km	2	BCRSignalingPathway
IGKDEL	3515	immunoglobulin kappa deleting element or like	IGKDE	2	BCRSignalingPathway
IGKJ	7842	-	IGKJ@	2	BCRSignalingPathway
IGKJ1	28950	immunoglobulin kappa joining 1	J1	2	BCRSignalingPathway
IGKJ2	28949	immunoglobulin kappa joining 2	J2	2	BCRSignalingPathway
IGKJ3	28948	immunoglobulin kappa joining 3	J3	2	BCRSignalingPathway
IGKJ4	28947	immunoglobulin kappa joining 4	J4	2	BCRSignalingPathway
IGKJ5	28946	immunoglobulin kappa joining 5	J5	2	BCRSignalingPathway
IGKV@	3519	-	IGKV|IGKV1|IGKV1@|IGKV2|IGKV2@|IGKV3|IGKV3@	2	BCRSignalingPathway
IGKV1-12	28940	immunoglobulin kappa variable 1-12	IGKV112|L19	2	BCRSignalingPathway
IGKV1-13	28939	immunoglobulin kappa variable 1-13	IGKV113|L18	2	BCRSignalingPathway
IGKV1-16	28938	immunoglobulin kappa variable 1-16	IGKV116|L1	2	BCRSignalingPathway
IGKV1-17	28937	immunoglobulin kappa variable 1-17	A30|IGKV117	2	BCRSignalingPathway
IGKV1-27	28935	immunoglobulin kappa variable 1-27	A20|IGKV127	2	BCRSignalingPathway
IGKV1-33	28933	immunoglobulin kappa variable 1-33	IGKV133|O18	2	BCRSignalingPathway
IGKV1-37	28931	immunoglobulin kappa variable 1-37 (non-functional)	IGKV137|O14	2	BCRSignalingPathway
IGKV1-39	28930	immunoglobulin kappa variable 1-39	IGKV139|O12|O12a	2	BCRSignalingPathway
IGKV1-5	28299	immunoglobulin kappa variable 1-5	IGKV|IGKV15|L12|L12a|V1	2	BCRSignalingPathway
IGKV1-6	28943	immunoglobulin kappa variable 1-6	IGKV16|L11	2	BCRSignalingPathway
IGKV1-8	28942	immunoglobulin kappa variable 1-8	IGKV18|L9	2	BCRSignalingPathway
IGKV1-9	28941	immunoglobulin kappa variable 1-9	IGKV19|L8	2	BCRSignalingPathway
IGKV1D-12	28903	immunoglobulin kappa variable 1D-12	IGKV1D12|L19	2	BCRSignalingPathway
IGKV1D-13	28902	immunoglobulin kappa variable 1D-13	IGKV1D13|L18	2	BCRSignalingPathway
IGKV1D-16	28901	immunoglobulin kappa variable 1D-16	IGKV1D16|L15|L15a	2	BCRSignalingPathway
IGKV1D-17	28900	immunoglobulin kappa variable 1D-17	IGKV1D17|L14	2	BCRSignalingPathway
IGKV1D-33	28896	immunoglobulin kappa variable 1D-33	IGKV1D33|O8	2	BCRSignalingPathway
IGKV1D-37	28894	immunoglobulin kappa variable 1D-37 (non-functional)	IGKV1D37|O4	2	BCRSignalingPathway
IGKV1D-39	28893	immunoglobulin kappa variable 1D-39	IGKV1D39|O2	2	BCRSignalingPathway
IGKV1D-42	28892	immunoglobulin kappa variable 1D-42 (non-functional)	IGKV1D42|L22	2	BCRSignalingPathway
IGKV1D-43	28891	immunoglobulin kappa variable 1D-43	IGKV1D43|L23|L23a	2	BCRSignalingPathway
IGKV1D-8	28904	immunoglobulin kappa variable 1D-8	IGKV1D8|L24|L24a	2	BCRSignalingPathway
IGKV2-24	28923	immunoglobulin kappa variable 2-24	A23|IGKV224	2	BCRSignalingPathway
IGKV2-28	28921	immunoglobulin kappa variable 2-28	A19|IGKV228	2	BCRSignalingPathway
IGKV2-30	28919	immunoglobulin kappa variable 2-30	A17|IGKV230	2	BCRSignalingPathway
IGKV2-40	28916	immunoglobulin kappa variable 2-40	IGKV240|O11|O11a	2	BCRSignalingPathway
IGKV2D-24	28885	immunoglobulin kappa variable 2D-24 (non-functional)	A7|IGKV2D24	2	BCRSignalingPathway
IGKV2D-28	28883	immunoglobulin kappa variable 2D-28	A3|IGKV2D28	2	BCRSignalingPathway
IGKV2D-29	28882	immunoglobulin kappa variable 2D-29	A2a|A2c|IGKV2D29	2	BCRSignalingPathway
IGKV2D-30	28881	immunoglobulin kappa variable 2D-30	A1|IGKV2D30	2	BCRSignalingPathway
IGKV2D-40	28878	immunoglobulin kappa variable 2D-40	IGKV2D40|O1	2	BCRSignalingPathway
IGKV3-11	28914	immunoglobulin kappa variable 3-11	IGKV311|L6	2	BCRSignalingPathway
IGKV3-15	28913	immunoglobulin kappa variable 3-15	IGKV315|L2	2	BCRSignalingPathway
IGKV3-20	28912	immunoglobulin kappa variable 3-20	13K18|A27|IGKV320	2	BCRSignalingPathway
IGKV3-7	28915	immunoglobulin kappa variable 3-7 (non-functional)	IGKV37|L10|L10a|Vh	2	BCRSignalingPathway
IGKV3D-11	28876	immunoglobulin kappa variable 3D-11	IGKV3D11|L20	2	BCRSignalingPathway
IGKV3D-15	28875	immunoglobulin kappa variable 3D-15	IGKV3D15|L16|L16a|L16b|L16c	2	BCRSignalingPathway
IGKV3D-20	28874	immunoglobulin kappa variable 3D-20	A11|A11a|IGKV3D20	2	BCRSignalingPathway
IGKV3D-7	28877	immunoglobulin kappa variable 3D-7	IGKV3D7|L25	2	BCRSignalingPathway
IGKV4-1	28908	immunoglobulin kappa variable 4-1	B3|IGKV41	2	BCRSignalingPathway
IGKV5-2	28907	immunoglobulin kappa variable 5-2	B2|IGKV52	2	BCRSignalingPathway
IGKV6-21	28906	immunoglobulin kappa variable 6-21 (non-functional)	A26|IGKV621	2	BCRSignalingPathway
IGKV6D-21	28870	immunoglobulin kappa variable 6D-21 (non-functional)	A10|IGKV6D21	2	BCRSignalingPathway
IGKV6D-41	28869	immunoglobulin kappa variable 6D-41 (non-functional)	A14	2	BCRSignalingPathway
IGL	3535	immunoglobulin lambda locus	IGL@|IGLC6	22	BCRSignalingPathway
IGLC1	3537	immunoglobulin lambda constant 1	IGLC	22	BCRSignalingPathway
IGLC2	3538	immunoglobulin lambda constant 2	IGLC	22	BCRSignalingPathway
IGLC3	3539	immunoglobulin lambda constant 3 (Kern-Oz+ marker)	IGLC	22	BCRSignalingPathway
IGLC6	3542	immunoglobulin lambda constant 6	IGLC	22	BCRSignalingPathway
IGLC7	28834	immunoglobulin lambda constant 7	C7	22	BCRSignalingPathway
IGLJ	8217	-	IGLJ@	22	BCRSignalingPathway
IGLJ1	28833	immunoglobulin lambda joining 1	J1	22	BCRSignalingPathway
IGLJ2	28832	immunoglobulin lambda joining 2	J2	22	BCRSignalingPathway
IGLJ3	28831	immunoglobulin lambda joining 3	J3	22	BCRSignalingPathway
IGLJ4	28830	immunoglobulin lambda joining 4 (non-functional)	-	22	BCRSignalingPathway
IGLJ5	28829	immunoglobulin lambda joining 5 (non-functional)	-	22	BCRSignalingPathway
IGLJ6	28828	immunoglobulin lambda joining 6	-	22	BCRSignalingPathway
IGLJ7	28827	immunoglobulin lambda joining 7	J7	22	BCRSignalingPathway
IGLV@	3546	-	IGLV	22	BCRSignalingPathway
IGLV1-36	28826	immunoglobulin lambda variable 1-36	IGLV136|V1-11	22	BCRSignalingPathway
IGLV1-40	28825	immunoglobulin lambda variable 1-40	IGLV140|V1-13	22	BCRSignalingPathway
IGLV1-44	28823	immunoglobulin lambda variable 1-44	IGLV144|V1-16	22	BCRSignalingPathway
IGLV1-47	28822	immunoglobulin lambda variable 1-47	IGLV147|V1-17	22	BCRSignalingPathway
IGLV1-50	28821	immunoglobulin lambda variable 1-50 (non-functional)	IGLV150|V1-18	22	BCRSignalingPathway
IGLV1-51	28820	immunoglobulin lambda variable 1-51	IGLV151|V1-19	22	BCRSignalingPathway
IGLV10-54	28772	immunoglobulin lambda variable 10-54	IGLV1054|V1-20	22	BCRSignalingPathway
IGLV11-55	28770	immunoglobulin lambda variable 11-55 (non-functional)	IGLV1155|V4-6	22	BCRSignalingPathway
IGLV2-11	28816	immunoglobulin lambda variable 2-11	IGLV211|V1-3	22	BCRSignalingPathway
IGLV2-14	28815	immunoglobulin lambda variable 2-14	IGLV214|V1-4	22	BCRSignalingPathway
IGLV2-18	28814	immunoglobulin lambda variable 2-18	IGLV218|V1-5	22	BCRSignalingPathway
IGLV2-23	28813	immunoglobulin lambda variable 2-23	IGLV223|V1-7	22	BCRSignalingPathway
IGLV2-33	28811	immunoglobulin lambda variable 2-33 (non-functional)	IGLV233|V1-9	22	BCRSignalingPathway
IGLV2-8	28817	immunoglobulin lambda variable 2-8	IGLV28|V1-2	22	BCRSignalingPathway
IGLV3-1	28809	immunoglobulin lambda variable 3-1	IGLV31|V2-1	22	BCRSignalingPathway
IGLV3-10	28803	immunoglobulin lambda variable 3-10	IGLV310|V2-7	22	BCRSignalingPathway
IGLV3-12	28802	immunoglobulin lambda variable 3-12	IGLV312|V2-8	22	BCRSignalingPathway
IGLV3-16	28799	immunoglobulin lambda variable 3-16	IGLV316|V2-11	22	BCRSignalingPathway
IGLV3-19	28797	immunoglobulin lambda variable 3-19	IGLV319|V2-13|VL3L	22	BCRSignalingPathway
IGLV3-21	28796	immunoglobulin lambda variable 3-21	IGLV321|V2-14	22	BCRSignalingPathway
IGLV3-22	28795	immunoglobulin lambda variable 3-22	IGLV322|V2-15	22	BCRSignalingPathway
IGLV3-25	28793	immunoglobulin lambda variable 3-25	IGLV325|V2-17	22	BCRSignalingPathway
IGLV3-27	28791	immunoglobulin lambda variable 3-27	IGLV327|V2-19	22	BCRSignalingPathway
IGLV3-32	28787	immunoglobulin lambda variable 3-32 (non-functional)	IGLV332|V2-23P	22	BCRSignalingPathway
IGLV3-9	28804	immunoglobulin lambda variable 3-9	IGLV39|V2-6	22	BCRSignalingPathway
IGLV4-3	28786	immunoglobulin lambda variable 4-3	IGLV43|V5-1	22	BCRSignalingPathway
IGLV4-60	28785	immunoglobulin lambda variable 4-60	IGLV460|V5-4	22	BCRSignalingPathway
IGLV4-69	28784	immunoglobulin lambda variable 4-69	IGLV469|V5-6	22	BCRSignalingPathway
IGLV5-37	28783	immunoglobulin lambda variable 5-37	IGLV537|V4-1	22	BCRSignalingPathway
IGLV5-39	28782	immunoglobulin lambda variable 5-39	IGLV539	22	BCRSignalingPathway
IGLV5-45	28781	immunoglobulin lambda variable 5-45	IGLV545|V4-2	22	BCRSignalingPathway
IGLV5-48	28780	immunoglobulin lambda variable 5-48 (non-functional)	IGLV548|V4-3	22	BCRSignalingPathway
IGLV5-52	28779	immunoglobulin lambda variable 5-52	IGLV552|V4-4	22	BCRSignalingPathway
IGLV6-57	28778	immunoglobulin lambda variable 6-57	IGLV657|V1-22	22	BCRSignalingPathway
IGLV7-43	28776	immunoglobulin lambda variable 7-43	IGLV743|V3-2	22	BCRSignalingPathway
IGLV7-46	28775	immunoglobulin lambda variable 7-46	IGLV746|V3-3	22	BCRSignalingPathway
IGLV8-61	28774	immunoglobulin lambda variable 8-61	IGLV861|V3-4	22	BCRSignalingPathway
IGLV9-49	28773	immunoglobulin lambda variable 9-49	IGLV949|V5-2	22	BCRSignalingPathway
C3	718	complement C3	AHUS5|ARMD9|ASP|C3a|C3b|CPAMD1|HEL-S-62p	19	Chemokines
C5	727	complement C5	C5D|C5a|C5b|CPAMD4|ECLZB	9	Chemokines
CAMP	820	cathelicidin antimicrobial peptide	CAP-18|CAP18|CRAMP|FALL-39|FALL39|HSD26|LL37	3	Chemokines
CCL1	6346	C-C motif chemokine ligand 1	I-309|P500|SCYA1|SISe|TCA3	17	Chemokines
CCL11	6356	C-C motif chemokine ligand 11	SCYA11	17	Chemokines
CCL13	6357	C-C motif chemokine ligand 13	CKb10|MCP-4|NCC-1|NCC1|SCYA13|SCYL1	17	Chemokines
CCL14	6358	C-C motif chemokine ligand 14	CC-1|CC-3|CKB1|HCC-1|HCC-1(1-74)|HCC-1/HCC-3|HCC-3|MCIF|NCC-2|NCC2|SCYA14|SCYL2|SY14	17	Chemokines
CCL15-CCL14	348249	CCL15-CCL14 readthrough (NMD candidate)	CCL15|HCC-2|LKN-1|MIP-5|MIP5|Mrp-2b|NCC-3|NCC3|SCYA15	17	Chemokines
CCL15	6359	C-C motif chemokine ligand 15	HCC-2|HMRP-2B|LKN-1|LKN1|MIP-1 delta|MIP-1D|MIP-5|MRP-2B|NCC-3|NCC3|SCYA15|SCYL3|SY15	17	Chemokines
CCL16	6360	C-C motif chemokine ligand 16	CKb12|HCC-4|ILINCK|LCC-1|LEC|LMC|Mtn-1|NCC-4|NCC4|SCYA16|SCYL4	17	Chemokines
CCL17	6361	C-C motif chemokine ligand 17	A-152E5.3|ABCD-2|SCYA17|TARC	16	Chemokines
CCL18	6362	C-C motif chemokine ligand 18	AMAC-1|AMAC1|CKb7|DC-CK1|DCCK1|MIP-4|PARC|SCYA18	17	Chemokines
CCL19	6363	C-C motif chemokine ligand 19	CKb11|ELC|MIP-3b|MIP3B|SCYA19	9	Chemokines
CCL2	6347	C-C motif chemokine ligand 2	GDCF-2|HC11|HSMCR30|MCAF|MCP-1|MCP1|SCYA2|SMC-CF	17	Chemokines
CCL20	6364	C-C motif chemokine ligand 20	CKb4|Exodus|LARC|MIP-3-alpha|MIP-3a|MIP3A|SCYA20|ST38	2	Chemokines
CCL21	6366	C-C motif chemokine ligand 21	6Ckine|CKb9|ECL|SCYA21|SLC|TCA4	9	Chemokines
CCL22	6367	C-C motif chemokine ligand 22	A-152E5.1|ABCD-1|DC/B-CK|MDC|SCYA22|STCP-1	16	Chemokines
CCL23	6368	C-C motif chemokine ligand 23	CK-BETA-8|CKb8|Ckb-8|Ckb-8-1|MIP-3|MIP3|MPIF-1|SCYA23|hmrp-2a	17	Chemokines
CCL24	6369	C-C motif chemokine ligand 24	Ckb-6|MPIF-2|MPIF2|SCYA24	7	Chemokines
CCL25	6370	C-C motif chemokine ligand 25	Ckb15|SCYA25|TECK	19	Chemokines
CCL26	10344	C-C motif chemokine ligand 26	IMAC|MIP-4a|MIP-4alpha|SCYA26|TSC-1	7	Chemokines
CCL27	10850	C-C motif chemokine ligand 27	ALP|CTACK|CTAK|ESKINE|ILC|PESKY|SCYA27	9	Chemokines
CCL28	56477	C-C motif chemokine ligand 28	CCK1|MEC|SCYA28	5	Chemokines
CCL3	6348	C-C motif chemokine ligand 3	G0S19-1|LD78ALPHA|MIP-1-alpha|MIP1A|SCYA3	17	Chemokines
CCL3L1	6349	C-C motif chemokine ligand 3 like 1	464.2|D17S1718|G0S19-2|LD78|LD78-beta(1-70)|LD78BETA|MIP1AP|SCYA3L|SCYA3L1	17	Chemokines
CCL3P1	390788	C-C motif chemokine ligand 3 pseudogene 1	CCL3L2|G0S19-3|LD78gamma|SCYA3L2	17	Chemokines
CCL3L3	414062	C-C motif chemokine ligand 3 like 3	464.2|D17S1718|G0S19-2|LD78|LD78BETA|SCYA3L|SCYA3L1	17	Chemokines
CCL4	6351	C-C motif chemokine ligand 4	ACT2|AT744.1|G-26|HC21|LAG-1|LAG1|MIP-1-beta|MIP1B|MIP1B1|SCYA2|SCYA4	17	Chemokines
CCL4L2	9560	C-C motif chemokine ligand 4 like 2	AT744.2|CCL4L|SCYA4L|SCYQ4L2	17	Chemokines
CCL4L1	388372	C-C motif chemokine ligand 4 like 1	AT744.2|CCL4L|LAG-1|LAG1|MIP-1-beta|SCYA4L|SCYA4L1|SCYA4L2	17	Chemokines
CCL5	6352	C-C motif chemokine ligand 5	D17S136E|RANTES|SCYA5|SIS-delta|SISd|TCP228|eoCP	17	Chemokines
CCL7	6354	C-C motif chemokine ligand 7	FIC|MARC|MCP-3|MCP3|NC28|SCYA6|SCYA7	17	Chemokines
CCL8	6355	C-C motif chemokine ligand 8	HC14|MCP-2|MCP2|SCYA10|SCYA8	17	Chemokines
CKLF	51192	chemokine like factor	C32|CKLF1|CKLF2|CKLF3|CKLF4|HSPC224|UCK-1	16	Chemokines
CMA1	1215	chymase 1	CYH|MCT1|chymase	14	Chemokines
CTSG	1511	cathepsin G	CATG|CG	14	Chemokines
CX3CL1	6376	C-X3-C motif chemokine ligand 1	ABCD-3|C3Xkine|CXC3|CXC3C|NTN|NTT|SCYD1|fractalkine|neurotactin	16	Chemokines
CXCL1	2919	C-X-C motif chemokine ligand 1	FSP|GRO1|GROa|MGSA|MGSA-a|NAP-3|SCYB1	4	Chemokines
CXCL10	3627	C-X-C motif chemokine ligand 10	C7|IFI10|INP10|IP-10|SCYB10|crg-2|gIP-10|mob-1	4	Chemokines
CXCL11	6373	C-X-C motif chemokine ligand 11	H174|I-TAC|IP-9|IP9|SCYB11|SCYB9B|b-R1	4	Chemokines
CXCL12	6387	C-X-C motif chemokine ligand 12	IRH|PBSF|SCYB12|SDF1|TLSF|TPAR1	10	Chemokines
CXCL13	10563	C-X-C motif chemokine ligand 13	ANGIE|ANGIE2|BCA-1|BCA1|BLC|BLR1L|SCYB13	4	Chemokines
CXCL14	9547	C-X-C motif chemokine ligand 14	BMAC|BRAK|KEC|KS1|MIP-2g|MIP2G|NJAC|SCYB14	5	Chemokines
CXCL16	58191	C-X-C motif chemokine ligand 16	CXCLG16|SR-PSOX|SRPSOX	17	Chemokines
CXCL17	284340	C-X-C motif chemokine ligand 17	DMC|Dcip1|UNQ473|VCC-1|VCC1	19	Chemokines
CXCL2	2920	C-X-C motif chemokine ligand 2	CINC-2a|GRO2|GROb|MGSA-b|MIP-2a|MIP2|MIP2A|SCYB2	4	Chemokines
CXCL3	2921	C-X-C motif chemokine ligand 3	CINC-2b|GRO3|GROg|MIP-2b|MIP2B|SCYB3	4	Chemokines
CXCL5	6374	C-X-C motif chemokine ligand 5	ENA-78|SCYB5	4	Chemokines
CXCL6	6372	C-X-C motif chemokine ligand 6	CKA-3|GCP-2|GCP2|SCYB6	4	Chemokines
CXCL9	4283	C-X-C motif chemokine ligand 9	CMK|Humig|MIG|SCYB9|crg-10	4	Chemokines
CCN1	3491	cellular communication network factor 1	CYR61|GIG1|IGFBP10	1	Chemokines
DEFA1	1667	defensin alpha 1	DEF1|DEFA2|HNP-1|HP-1|HP1|MRS	8	Chemokines
DEFA3	1668	defensin alpha 3	DEF3|HNP-3|HNP3|HP-3|HP3	8	Chemokines
DEFA5	1670	defensin alpha 5	DEF5|HD-5	8	Chemokines
DEFB1	1672	defensin beta 1	BD1|DEFB-1|DEFB101|HBD1	8	Chemokines
DEFB103B	55894	defensin beta 103B	BD-3|DEFB-3|DEFB103|DEFB3|HBD-3|HBD3|HBP-3|HBP3	8	Chemokines
DEFB104A	140596	defensin beta 104A	BD-4|DEFB-4|DEFB104|DEFB4|hBD-4	8	Chemokines
DEFB4A	1673	defensin beta 4A	BD-2|DEFB-2|DEFB102|DEFB2|DEFB4|HBD-2|SAP1	8	Chemokines
EDN1	1906	endothelin 1	ARCND3|ET1|HDLCQ7|PPET1|QME	6	Chemokines
EDN2	1907	endothelin 2	ET-2|ET2|PPET2	1	Chemokines
EDN3	1908	endothelin 3	ET-3|ET3|HSCR4|PPET3|WS4B	20	Chemokines
FGF10	2255	fibroblast growth factor 10	-	5	Chemokines
FGF2	2247	fibroblast growth factor 2	BFGF|FGF-2|FGFB|HBGF-2	4	Chemokines
HTN3	3347	histatin 3	HIS2|HTN2|HTN5|PB	4	Chemokines
CXCL8	3576	C-X-C motif chemokine ligand 8	GCP-1|GCP1|IL8|LECT|LUCT|LYNAP|MDNCF|MONAP|NAF|NAP-1|NAP1|SCYB8	4	Chemokines
LECT2	3950	leukocyte cell derived chemotaxin 2	chm-II|chm2	5	Chemokines
PF4	5196	platelet factor 4	CXCL4|PF-4|SCYB4	4	Chemokines
PF4V1	5197	platelet factor 4 variant 1	CXCL4L1|CXCL4V1|PF4-ALT|PF4A|SCYB4V1	4	Chemokines
PLAU	5328	plasminogen activator, urokinase	ATF|BDPLT5|QPD|UPA|URK|u-PA	10	Chemokines
PPBP	5473	pro-platelet basic protein	B-TG1|Beta-TG|CTAP-III|CTAP3|CTAPIII|CXCL7|LA-PF4|LDGF|MDGF|NAP-2|PBP|SCYB7|TC1|TC2|TGB|TGB1|THBGB|THBGB1	4	Chemokines
PPBPP1	728045	pro-platelet basic protein pseudogene 1	PPBPL1|TGB2	4	Chemokines
PROK2	60675	prokineticin 2	BV8|HH4|KAL4|MIT1|PK2	3	Chemokines
RNASE2	6036	ribonuclease A family member 2	EDN|RAF3|RNS2	14	Chemokines
SAA1	6288	serum amyloid A1	PIG4|SAA|SAA2|TP53I4	11	Chemokines
SAA2	6289	serum amyloid A2	SAA|SAA1	11	Chemokines
SBDS	51119	SBDS ribosome maturation factor	CGI-97|SDS|SWDS	7	Chemokines
SEMA3A	10371	semaphorin 3A	COLL1|HH16|Hsema-I|Hsema-III|SEMA1|SEMAD|SEMAIII|SEMAL|SemD|coll-1	7	Chemokines
SEMA3B	7869	semaphorin 3B	LUCA-1|SEMA5|SEMAA|SemA|semaV	3	Chemokines
SEMA3C	10512	semaphorin 3C	SEMAE|SemE	7	Chemokines
SEMA3D	223117	semaphorin 3D	Sema-Z2|coll-2	7	Chemokines
SEMA3E	9723	semaphorin 3E	M-SEMAH|M-SemaK|SEMAH|coll-5	7	Chemokines
SEMA3F	6405	semaphorin 3F	SEMA-IV|SEMA4|SEMAK	3	Chemokines
SEMA3G	56920	semaphorin 3G	sem2	3	Chemokines
SEMA4A	64218	semaphorin 4A	CORD10|RP35|SEMAB|SEMB	1	Chemokines
SEMA4B	10509	semaphorin 4B	SEMAC|SemC	15	Chemokines
SEMA4C	54910	semaphorin 4C	M-SEMA-F|SEMACL1|SEMAF|SEMAI	2	Chemokines
SEMA4D	10507	semaphorin 4D	A8|BB18|C9orf164|CD100|COLL4|GR3|M-sema-G|SEMAJ|coll-4	9	Chemokines
SEMA4F	10505	ssemaphorin 4F	M-SEMA|PRO2353|S4F|SEMAM|SEMAW|m-Sema-M	2	Chemokines
SEMA4G	57715	semaphorin 4G	-	10	Chemokines
SEMA5A	9037	semaphorin 5A	SEMAF|semF	5	Chemokines
SEMA5B	54437	semaphorin 5B	SEMAG|SemG	3	Chemokines
SEMA6A	57556	semaphorin 6A	HT018|SEMA|SEMA6A1|SEMAQ|VIA	5	Chemokines
SEMA6B	10501	semaphorin 6B	EPM11|SEM-SEMA-Y|SEMA-VIB|SEMAN|semaZ	19	Chemokines
SEMA6C	10500	semaphorin 6C	SEMAY|m-SemaY|m-SemaY2	1	Chemokines
SEMA6D	80031	semaphorin 6D	-	15	Chemokines
SEMA7A	8482	semaphorin 7A (John Milton Hagen blood group)	CD108|CDw108|H-SEMA-K1|H-Sema-L|JMH|SEMAK1|SEMAL	15	Chemokines
SLIT1	6585	slit guidance ligand 1	MEGF4|SLIL1|SLIT-1|SLIT3	10	Chemokines
SLIT2	9353	slit guidance ligand 2	SLIL3|Slit-2	4	Chemokines
TNC	3371	tenascin C	150-225|DFNA56|GMEM|GP|HXB|JI|TN|TN-C	9	Chemokines
TYMP	1890	thymidine phosphorylase	ECGF|ECGF1|MEDPS1|MNGIE|MTDPS1|PDECGF|TP|hPD-ECGF	22	Chemokines
XCL1	6375	X-C motif chemokine ligand 1	ATAC|LPTN|LTN|SCM-1|SCM-1a|SCM1|SCM1A|SCYC1	1	Chemokines
XCL2	6846	X-C motif chemokine ligand 2	SCM-1b|SCM1B|SCYC2	1	Chemokines
C5AR1	728	complement C5a receptor 1	C5A|C5AR|C5R1|CD88	19	Chemokine_Receptors
ACKR2	1238	atypical chemokine receptor 2	CCBP2|CCR10|CCR9|CMKBR9|D6|hD6	3	Chemokine_Receptors
CCR1	1230	C-C motif chemokine receptor 1	CD191|CKR-1|CKR1|CMKBR1|HM145|MIP1aR|SCYAR1	3	Chemokine_Receptors
CCR10	2826	C-C motif chemokine receptor 10	GPR2	17	Chemokine_Receptors
CCR3	1232	C-C motif chemokine receptor 3	C C CKR3|CC-CKR-3|CD193|CKR 3|CKR3|CMKBR3	3	Chemokine_Receptors
CCR4	1233	C-C motif chemokine receptor 4	CC-CKR-4|CD194|CKR4|CMKBR4|ChemR13|HGCN:14099|K5-5	3	Chemokine_Receptors
CCR5	1234	C-C motif chemokine receptor 5	CC-CKR-5|CCCKR5|CCR-5|CD195|CKR-5|CKR5|CMKBR5|IDDM22	3	Chemokine_Receptors
CCR6	1235	C-C motif chemokine receptor 6	BN-1|C-C CKR-6|CC-CKR-6|CCR-6|CD196|CKR-L3|CKRL3|CMKBR6|DCR2|DRY6|GPR29|GPRCY4|STRL22	6	Chemokine_Receptors
CCR7	1236	C-C motif chemokine receptor 7	BLR2|CC-CKR-7|CCR-7|CD197|CDw197|CMKBR7|EBI1	17	Chemokine_Receptors
CCR8	1237	C-C motif chemokine receptor 8	CC-CKR-8|CCR-8|CDw198|CKRL1|CMKBR8|CMKBRL2|CY6|GPRCY6|TER1	3	Chemokine_Receptors
CCR9	10803	C-C motif chemokine receptor 9	CC-CKR-9|CDw199|GPR-9-6|GPR28	3	Chemokine_Receptors
ACKR4	51554	atypical chemokine receptor 4	CC-CKR-11|CCBP2|CCR-11|CCR10|CCR11|CCRL1|CCX CKR|CCX-CKR|CKR-11|PPR1|VSHK1	3	Chemokine_Receptors
CCRL2	9034	C-C motif chemokine receptor like 2	ACKR5|CKRX|CRAM|CRAM-A|CRAM-B|HCR	3	Chemokine_Receptors
CMKLR1	1240	chemerin chemokine-like receptor 1	CHEMERINR|ChemR23|DEZ|RVER1	12	Chemokine_Receptors
CX3CR1	1524	C-X3-C motif chemokine receptor 1	CCRL1|CMKBRL1|CMKDR1|GPR13|GPRV28|V28	3	Chemokine_Receptors
CXCR3	2833	C-X-C motif chemokine receptor 3	CD182|CD183|CKR-L2|CMKAR3|GPR9|IP10-R|Mig-R|MigR	X	Chemokine_Receptors
CXCR4	7852	C-X-C motif chemokine receptor 4	CD184|D2S201E|FB22|HM89|HSY3RR|LAP-3|LAP3|LCR1|LESTR|NPY3R|NPYR|NPYRL|NPYY3R|WHIM|WHIMS	2	Chemokine_Receptors
CXCR5	643	C-X-C motif chemokine receptor 5	BLR1|CD185|MDR15	11	Chemokine_Receptors
CXCR6	10663	C-X-C motif chemokine receptor 6	BONZO|CD186|STRL33|TYMSTR	3	Chemokine_Receptors
ACKR3	57007	atypical chemokine receptor 3	CMKOR1|CXC-R7|CXCR-7|CXCR7|GPR159|RDC-1|RDC1	2	Chemokine_Receptors
CYSLTR1	10800	cysteinyl leukotriene receptor 1	CYSLT1|CYSLT1R|CYSLTR|HMTMF81	X	Chemokine_Receptors
CYSLTR2	57105	cysteinyl leukotriene receptor 2	CYSLT2|CYSLT2R|GPCR21|HG57|HPN321|KPG_011|PSEC0146|hGPCR21	13	Chemokine_Receptors
ACKR1	2532	atypical chemokine receptor 1 (Duffy blood group)	CCBP1|CD234|DARC|DARC/ACKR1|Dfy|FY|GPD|GpFy|WBCQ1	1	Chemokine_Receptors
EDNRA	1909	endothelin receptor type A	ET-A|ETA|ETA-R|ETAR|ETRA|MFDA|hET-AR	4	Chemokine_Receptors
EDNRB	1910	endothelin receptor type B	ABCDS|ET-B|ET-BR|ETB|ETB1|ETBR|ETRB|HSCR|HSCR2|WS4A	13	Chemokine_Receptors
FPR1	2357	formyl peptide receptor 1	FMLP|FPR	19	Chemokine_Receptors
FPR2	2358	formyl peptide receptor 2	ALXR|FMLP-R-II|FMLPX|FPR2A|FPRH1|FPRH2|FPRL1|HM63|LXA4R	19	Chemokine_Receptors
FPR2	2358	formyl peptide receptor 2	ALXR|FMLP-R-II|FMLPX|FPR2A|FPRH1|FPRH2|FPRL1|HM63|LXA4R	19	Chemokine_Receptors
GPR17	2840	G protein-coupled receptor 17	-	2	Chemokine_Receptors
GPR32	2854	G protein-coupled receptor 32	RVDR1	19	Chemokine_Receptors
GPR33	2856	G protein-coupled receptor 33	-	14	Chemokine_Receptors
PTGDR2	11251	prostaglandin D2 receptor 2	CD294|CRTH2|DL1R|DP2|GPR44	11	Chemokine_Receptors
C5AR2	27202	complement component 5a receptor 2	C5L2|GPF77|GPR77	19	Chemokine_Receptors
CXCR1	3577	C-X-C motif chemokine receptor 1	C-C|C-C-CKR-1|CD128|CD181|CDw128a|CKR-1|CMKAR1|IL8R1|IL8RA|IL8RBA	2	Chemokine_Receptors
CXCR2	3579	C-X-C motif chemokine receptor 2	CD182|CDw128b|CMKAR2|IL8R2|IL8RA|IL8RB	2	Chemokine_Receptors
LTB4R	1241	leukotriene B4 receptor	BLT1|BLTR|CMKRL1|GPR16|LTB4R1|LTBR1|P2RY7|P2Y7	14	Chemokine_Receptors
LTB4R2	56413	leukotriene B4 receptor 2	BLT2|BLTR2|JULF2|KPG_004|LTB4-R 2|LTB4-R2|NOP9	14	Chemokine_Receptors
PLAUR	5329	plasminogen activator, urokinase receptor	CD87|U-PAR|UPAR|URKR	19	Chemokine_Receptors
PLXNA1	5361	plexin A1	NOV|NOVP|PLEXIN-A1|PLXN1	3	Chemokine_Receptors
PLXNA2	5362	plexin A2	OCT|PLXN2	1	Chemokine_Receptors
PLXNA3	55558	plexin A3	6.3|HSSEXGENE|PLXN3|PLXN4|XAP-6	X	Chemokine_Receptors
PLXNA4	91584	plexin A4	FAYV2820|PLEXA4|PLXNA4A|PLXNA4B|PRO34003	7	Chemokine_Receptors
PLXNB1	5364	plexin B1	PLEXIN-B1|PLXN5|SEP	3	Chemokine_Receptors
PLXNB2	23654	plexin B2	MM1|Nbla00445|PLEXB2|dJ402G11.3	22	Chemokine_Receptors
PLXNB3	5365	plexin B3	PLEXB3|PLEXR|PLXN6	X	Chemokine_Receptors
PLXNC1	10154	plexin C1	CD232|PLXN-C1|VESPR	12	Chemokine_Receptors
PLXND1	23129	plexin D1	PLEXD1	3	Chemokine_Receptors
PTAFR	5724	platelet activating factor receptor	PAFR	1	Chemokine_Receptors
ROBO1	6091	roundabout guidance receptor 1	DUTT1|SAX3	3	Chemokine_Receptors
ROBO2	6092	roundabout guidance receptor 2	SAX3	3	Chemokine_Receptors
ROBO3	64221	roundabout guidance receptor 3	HGPPS|HGPPS1|HGPS|RBIG1|RIG1	11	Chemokine_Receptors
RXFP3	51289	relaxin family peptide receptor 3	GPCR135|RLN3R1|RXFPR3|SALPR	5	Chemokine_Receptors
XCR1	2829	X-C motif chemokine receptor 1	CCXCR1|GPR5	3	Chemokine_Receptors
ADIPOQ	9370	adiponectin, C1Q and collagen domain containing	ACDC|ACRP30|ADIPQTL1|ADPN|APM-1|APM1|GBP28	3	Cytokines
ADM	133	adrenomedullin	AM|PAMP	11	Cytokines
ADM2	79924	adrenomedullin 2	AM2|dJ579N16.4	22	Cytokines
AGRP	181	agouti related neuropeptide	AGRT|ART|ASIP2	16	Cytokines
AGT	183	angiotensinogen	ANHU|SERPINA8|hFLT1	1	Cytokines
AMBN	258	ameloblastin	AI1F	4	Cytokines
AMELX	265	amelogenin X-linked	AI1E|AIH1|ALGN|AMG|AMGL|AMGX	X	Cytokines
AMH	268	anti-Mullerian hormone	MIF|MIS	19	Cytokines
ANGPTL5	253935	angiopoietin like 5	-	11	Cytokines
ANGPTL7	10218	angiopoietin like 7	AngX|CDT6|dJ647M16.1	1	Cytokines
APLN	8862	apelin	APEL|XNPEP2	X	Cytokines
AREG	374	amphiregulin	AR|AREGB|CRDGF|SDGF	4	Cytokines
MANF	7873	mesencephalic astrocyte derived neurotrophic factor	ARMET|ARP	3	Cytokines
CDNF	441549	cerebral dopamine neurotrophic factor	ARMETL1	10	Cytokines
ARTN	9048	artemin	ART|ENOVIN|EVN|NBN	1	Cytokines
AVP	551	arginine vasopressin	ADH|ARVP|AVP-NPII|AVRP|VP	20	Cytokines
AZU1	566	azurocidin 1	AZAMP|AZU|CAP37|HBP|HUMAZUR|NAZC|hHBP	19	Cytokines
BDNF	627	brain derived neurotrophic factor	ANON2|BULN2	11	Cytokines
BMP1	649	bone morphogenetic protein 1	OI13|PCOLC|PCP|PCP2|TLD	8	Cytokines
BMP10	27302	bone morphogenetic protein 10	-	2	Cytokines
BMP15	9210	bone morphogenetic protein 15	GDF9B|ODG2|POF4	X	Cytokines
BMP2	650	bone morphogenetic protein 2	BDA2|BMP2A|SSFSC	20	Cytokines
BMP3	651	bone morphogenetic protein 3	BMP-3A	4	Cytokines
BMP4	652	bone morphogenetic protein 4	BMP2B|BMP2B1|MCOPS6|OFC11|ZYME	14	Cytokines
BMP5	653	bone morphogenetic protein 5	-	6	Cytokines
BMP6	654	bone morphogenetic protein 6	VGR|VGR1	6	Cytokines
BMP7	655	bone morphogenetic protein 7	OP-1	20	Cytokines
BMP8A	353500	bone morphogenetic protein 8a	OP-2	1	Cytokines
BMP8B	656	bone morphogenetic protein 8b	BMP8|OP2	1	Cytokines
BTC	685	betacellulin	-	4	Cytokines
MYDGF	56005	myeloid derived growth factor	C19orf10|EUROIMAGE1875335|IL25|IL27|IL27w|R33729_1|SF20	19	Cytokines
C3	718	complement C3	AHUS5|ARMD9|ASP|C3a|C3b|CPAMD1|HEL-S-62p	19	Cytokines
C5	727	complement C5	C5D|C5a|C5b|CPAMD4|ECLZB	9	Cytokines
CALCA	796	calcitonin related polypeptide alpha	CALC1|CGRP|CGRP-I|CGRP-alpha|CGRP1|CT|KC|PCT	11	Cytokines
CALCB	797	calcitonin related polypeptide beta	CALC2|CGRP-II|CGRP2	11	Cytokines
CAMP	820	cathelicidin antimicrobial peptide	CAP-18|CAP18|CRAMP|FALL-39|FALL39|HSD26|LL37	3	Cytokines
CAT	847	catalase	-	11	Cytokines
CCK	885	cholecystokinin	-	3	Cytokines
CCL1	6346	C-C motif chemokine ligand 1	I-309|P500|SCYA1|SISe|TCA3	17	Cytokines
CCL11	6356	C-C motif chemokine ligand 11	SCYA11	17	Cytokines
CCL13	6357	C-C motif chemokine ligand 13	CKb10|MCP-4|NCC-1|NCC1|SCYA13|SCYL1	17	Cytokines
CCL14	6358	C-C motif chemokine ligand 14	CC-1|CC-3|CKB1|HCC-1|HCC-1(1-74)|HCC-1/HCC-3|HCC-3|MCIF|NCC-2|NCC2|SCYA14|SCYL2|SY14	17	Cytokines
CCL15-CCL14	348249	CCL15-CCL14 readthrough (NMD candidate)	CCL15|HCC-2|LKN-1|MIP-5|MIP5|Mrp-2b|NCC-3|NCC3|SCYA15	17	Cytokines
CCL15	6359	C-C motif chemokine ligand 15	HCC-2|HMRP-2B|LKN-1|LKN1|MIP-1 delta|MIP-1D|MIP-5|MRP-2B|NCC-3|NCC3|SCYA15|SCYL3|SY15	17	Cytokines
CCL16	6360	C-C motif chemokine ligand 16	CKb12|HCC-4|ILINCK|LCC-1|LEC|LMC|Mtn-1|NCC-4|NCC4|SCYA16|SCYL4	17	Cytokines
CCL17	6361	C-C motif chemokine ligand 17	A-152E5.3|ABCD-2|SCYA17|TARC	16	Cytokines
CCL18	6362	C-C motif chemokine ligand 18	AMAC-1|AMAC1|CKb7|DC-CK1|DCCK1|MIP-4|PARC|SCYA18	17	Cytokines
CCL19	6363	C-C motif chemokine ligand 19	CKb11|ELC|MIP-3b|MIP3B|SCYA19	9	Cytokines
CCL2	6347	C-C motif chemokine ligand 2	GDCF-2|HC11|HSMCR30|MCAF|MCP-1|MCP1|SCYA2|SMC-CF	17	Cytokines
CCL20	6364	C-C motif chemokine ligand 20	CKb4|Exodus|LARC|MIP-3-alpha|MIP-3a|MIP3A|SCYA20|ST38	2	Cytokines
CCL21	6366	C-C motif chemokine ligand 21	6Ckine|CKb9|ECL|SCYA21|SLC|TCA4	9	Cytokines
CCL22	6367	C-C motif chemokine ligand 22	A-152E5.1|ABCD-1|DC/B-CK|MDC|SCYA22|STCP-1	16	Cytokines
CCL23	6368	C-C motif chemokine ligand 23	CK-BETA-8|CKb8|Ckb-8|Ckb-8-1|MIP-3|MIP3|MPIF-1|SCYA23|hmrp-2a	17	Cytokines
CCL24	6369	C-C motif chemokine ligand 24	Ckb-6|MPIF-2|MPIF2|SCYA24	7	Cytokines
CCL25	6370	C-C motif chemokine ligand 25	Ckb15|SCYA25|TECK	19	Cytokines
CCL26	10344	C-C motif chemokine ligand 26	IMAC|MIP-4a|MIP-4alpha|SCYA26|TSC-1	7	Cytokines
CCL27	10850	C-C motif chemokine ligand 27	ALP|CTACK|CTAK|ESKINE|ILC|PESKY|SCYA27	9	Cytokines
CCL28	56477	C-C motif chemokine ligand 28	CCK1|MEC|SCYA28	5	Cytokines
CCL3	6348	C-C motif chemokine ligand 3	G0S19-1|LD78ALPHA|MIP-1-alpha|MIP1A|SCYA3	17	Cytokines
CCL3L1	6349	C-C motif chemokine ligand 3 like 1	464.2|D17S1718|G0S19-2|LD78|LD78-beta(1-70)|LD78BETA|MIP1AP|SCYA3L|SCYA3L1	17	Cytokines
CCL3P1	390788	C-C motif chemokine ligand 3 pseudogene 1	CCL3L2|G0S19-3|LD78gamma|SCYA3L2	17	Cytokines
CCL3L3	414062	C-C motif chemokine ligand 3 like 3	464.2|D17S1718|G0S19-2|LD78|LD78BETA|SCYA3L|SCYA3L1	17	Cytokines
CCL4	6351	C-C motif chemokine ligand 4	ACT2|AT744.1|G-26|HC21|LAG-1|LAG1|MIP-1-beta|MIP1B|MIP1B1|SCYA2|SCYA4	17	Cytokines
CCL4L2	9560	C-C motif chemokine ligand 4 like 2	AT744.2|CCL4L|SCYA4L|SCYQ4L2	17	Cytokines
CCL4L1	388372	C-C motif chemokine ligand 4 like 1	AT744.2|CCL4L|LAG-1|LAG1|MIP-1-beta|SCYA4L|SCYA4L1|SCYA4L2	17	Cytokines
CCL5	6352	C-C motif chemokine ligand 5	D17S136E|RANTES|SCYA5|SIS-delta|SISd|TCP228|eoCP	17	Cytokines
CCL7	6354	C-C motif chemokine ligand 7	FIC|MARC|MCP-3|MCP3|NC28|SCYA6|SCYA7	17	Cytokines
CCL8	6355	C-C motif chemokine ligand 8	HC14|MCP-2|MCP2|SCYA10|SCYA8	17	Cytokines
CD320	51293	CD320 molecule	8D6|8D6A|TCBLR|TCN2R	19	Cytokines
CD40LG	959	CD40 ligand	CD154|CD40L|HIGM1|IGM|IMD3|T-BAM|TNFSF5|TRAP|gp39|hCD40L	X	Cytokines
CD70	970	CD70 molecule	CD27-L|CD27L|CD27LG|LPFS3|TNFSF7|TNLG8A	19	Cytokines
ADA2	51816	adenosine deaminase 2	ADGF|CECR1|IDGFL|PAN|SNEDS|VAIHS	22	Cytokines
CER1	9350	cerberus 1, DAN family BMP antagonist	DAND4	9	Cytokines
CGA	1081	glycoprotein hormones, alpha polypeptide	CG-ALPHA|FSHA|GPA1|GPHA1|GPHa|HCG|LHA|TSHA	6	Cytokines
CGB3	1082	chorionic gonadotropin subunit beta 3	CGB|CGB5|CGB7|CGB8|hCGB	19	Cytokines
CGB1	114335	chorionic gonadotropin subunit beta 1	-	19	Cytokines
CGB2	114336	chorionic gonadotropin subunit beta 2	-	19	Cytokines
CGB5	93659	chorionic gonadotropin subunit beta 5	CGB|HCG|hCGB	19	Cytokines
CGB7	94027	chorionic gonadotropin subunit beta 7	CG-beta-a|CGB6	19	Cytokines
CGB8	94115	chorionic gonadotropin subunit beta 8	-	19	Cytokines
CHGA	1113	chromogranin A	CGA	14	Cytokines
CHGB	1114	chromogranin B	SCG1	20	Cytokines
CKLF	51192	chemokine like factor	C32|CKLF1|CKLF2|CKLF3|CKLF4|HSPC224|UCK-1	16	Cytokines
CLCF1	23529	cardiotrophin like cytokine factor 1	BSF-3|BSF3|CISS2|CLC|NNT-1|NNT1|NR6	11	Cytokines
CLEC11A	6320	C-type lectin domain containing 11A	CLECSF3|LSLCL|P47|SCGF	19	Cytokines
CMA1	1215	chymase 1	CYH|MCT1|chymase	14	Cytokines
CMTM1	113540	CKLF like MARVEL transmembrane domain containing 1	CKLFH|CKLFH1|CKLFSF1	16	Cytokines
CMTM2	146225	CKLF like MARVEL transmembrane domain containing 2	CKLFSF2	16	Cytokines
CMTM3	123920	CKLF like MARVEL transmembrane domain containing 3	BNAS2|CKLFSF3	16	Cytokines
CMTM4	146223	CKLF like MARVEL transmembrane domain containing 4	CKLFSF4	16	Cytokines
CMTM5	116173	CKLF like MARVEL transmembrane domain containing 5	CKLFSF5	14	Cytokines
CMTM6	54918	CKLF like MARVEL transmembrane domain containing 6	CKLFSF6|PRO2219	3	Cytokines
CMTM7	112616	CKLF like MARVEL transmembrane domain containing 7	CKLFSF7	3	Cytokines
CMTM8	152189	CKLF like MARVEL transmembrane domain containing 8	CKLFSF8|CKLFSF8-V2	3	Cytokines
CNTF	1270	ciliary neurotrophic factor	HCNTF	11	Cytokines
CORT	1325	cortistatin	CST-14|CST-17|CST-29	1	Cytokines
CRH	1392	corticotropin releasing hormone	CRF|CRH1	8	Cytokines
CSF1	1435	colony stimulating factor 1	CSF-1|MCSF	1	Cytokines
CSF2	1437	colony stimulating factor 2	CSF|GMCSF	5	Cytokines
CSF3	1440	colony stimulating factor 3	C17orf33|CSF3OS|GCSF	17	Cytokines
CSH1	1442	chorionic somatomammotropin hormone 1	CS-1|CSA|CSMT|GHB3|PL|hCS-1|hCS-A	17	Cytokines
CSH2	1443	chorionic somatomammotropin hormone 2	CS-2|CSB|GHB1|PL|hCS-B	17	Cytokines
CSHL1	1444	chorionic somatomammotropin hormone like 1	CS-5|CSHP1|CSL|GHB4|hCS-L	17	Cytokines
CSPG5	10675	chondroitin sulfate proteoglycan 5	NGC	3	Cytokines
CTF1	1489	cardiotrophin 1	CT-1|CT1	16	Cytokines
CCN2	1490	cellular communication network factor 2	CTGF|HCS24|IGFBP8|NOV2	6	Cytokines
CTSG	1511	cathepsin G	CATG|CG	14	Cytokines
CX3CL1	6376	C-X3-C motif chemokine ligand 1	ABCD-3|C3Xkine|CXC3|CXC3C|NTN|NTT|SCYD1|fractalkine|neurotactin	16	Cytokines
CXCL1	2919	C-X-C motif chemokine ligand 1	FSP|GRO1|GROa|MGSA|MGSA-a|NAP-3|SCYB1	4	Cytokines
CXCL10	3627	C-X-C motif chemokine ligand 10	C7|IFI10|INP10|IP-10|SCYB10|crg-2|gIP-10|mob-1	4	Cytokines
CXCL11	6373	C-X-C motif chemokine ligand 11	H174|I-TAC|IP-9|IP9|SCYB11|SCYB9B|b-R1	4	Cytokines
CXCL12	6387	C-X-C motif chemokine ligand 12	IRH|PBSF|SCYB12|SDF1|TLSF|TPAR1	10	Cytokines
CXCL13	10563	C-X-C motif chemokine ligand 13	ANGIE|ANGIE2|BCA-1|BCA1|BLC|BLR1L|SCYB13	4	Cytokines
CXCL14	9547	C-X-C motif chemokine ligand 14	BMAC|BRAK|KEC|KS1|MIP-2g|MIP2G|NJAC|SCYB14	5	Cytokines
CXCL16	58191	C-X-C motif chemokine ligand 16	CXCLG16|SR-PSOX|SRPSOX	17	Cytokines
CXCL17	284340	C-X-C motif chemokine ligand 17	DMC|Dcip1|UNQ473|VCC-1|VCC1	19	Cytokines
CXCL2	2920	C-X-C motif chemokine ligand 2	CINC-2a|GRO2|GROb|MGSA-b|MIP-2a|MIP2|MIP2A|SCYB2	4	Cytokines
CXCL3	2921	C-X-C motif chemokine ligand 3	CINC-2b|GRO3|GROg|MIP-2b|MIP2B|SCYB3	4	Cytokines
CXCL5	6374	C-X-C motif chemokine ligand 5	ENA-78|SCYB5	4	Cytokines
CXCL6	6372	C-X-C motif chemokine ligand 6	CKA-3|GCP-2|GCP2|SCYB6	4	Cytokines
CXCL9	4283	C-X-C motif chemokine ligand 9	CMK|Humig|MIG|SCYB9|crg-10	4	Cytokines
CCN1	3491	cellular communication network factor 1	CYR61|GIG1|IGFBP10	1	Cytokines
DEFA1	1667	defensin alpha 1	DEF1|DEFA2|HNP-1|HP-1|HP1|MRS	8	Cytokines
DEFA3	1668	defensin alpha 3	DEF3|HNP-3|HNP3|HP-3|HP3	8	Cytokines
DEFA5	1670	defensin alpha 5	DEF5|HD-5	8	Cytokines
DEFB1	1672	defensin beta 1	BD1|DEFB-1|DEFB101|HBD1	8	Cytokines
DEFB103B	55894	defensin beta 103B	BD-3|DEFB-3|DEFB103|DEFB3|HBD-3|HBD3|HBP-3|HBP3	8	Cytokines
DEFB104A	140596	defensin beta 104A	BD-4|DEFB-4|DEFB104|DEFB4|hBD-4	8	Cytokines
DEFB4A	1673	defensin beta 4A	BD-2|DEFB-2|DEFB102|DEFB2|DEFB4|HBD-2|SAP1	8	Cytokines
DKK1	22943	dickkopf WNT signaling pathway inhibitor 1	DKK-1|SK	10	Cytokines
EBI3	10148	Epstein-Barr virus induced 3	IL-27B|IL27B|IL35B	19	Cytokines
EDN1	1906	endothelin 1	ARCND3|ET1|HDLCQ7|PPET1|QME	6	Cytokines
EDN2	1907	endothelin 2	ET-2|ET2|PPET2	1	Cytokines
EDN3	1908	endothelin 3	ET-3|ET3|HSCR4|PPET3|WS4B	20	Cytokines
EGF	1950	epidermal growth factor	HOMG4|URG	4	Cytokines
EPGN	255324	epithelial mitogen	ALGV3072|EPG|PRO9904	4	Cytokines
EPO	2056	erythropoietin	DBAL|ECYT5|EP|MVCD2	7	Cytokines
EREG	2069	epiregulin	EPR|ER|Ep	4	Cytokines
ESM1	11082	endothelial cell specific molecule 1	endocan	5	Cytokines
FAM3B	54097	FAM3 metabolism regulating signaling molecule B	2-21|C21orf11|C21orf76|ORF9|PANDER|PRED44	21	Cytokines
FAM3C	10447	FAM3 metabolism regulating signaling molecule C	GS3786|ILEI	7	Cytokines
FAM3D	131177	FAM3 metabolism regulating signaling molecule D	EF7|OIT1	3	Cytokines
FASLG	356	Fas ligand	ALPS1B|APT1LG1|APTL|CD178|CD95-L|CD95L|FASL|TNFSF6|TNLG1A	1	Cytokines
FGF1	2246	fibroblast growth factor 1	AFGF|ECGF|ECGF-beta|ECGFA|ECGFB|FGF-1|FGF-alpha|FGFA|GLIO703|HBGF-1|HBGF1	5	Cytokines
FGF10	2255	fibroblast growth factor 10	-	5	Cytokines
FGF11	2256	fibroblast growth factor 11	FGF-11|FHF-3|FHF3	17	Cytokines
FGF12	2257	fibroblast growth factor 12	EIEE47|FGF12B|FHF1	3	Cytokines
FGF13	2258	fibroblast growth factor 13	FGF-13|FGF2|FHF-2|FHF2|LINC00889	X	Cytokines
FGF14	2259	fibroblast growth factor 14	FGF-14|FHF-4|FHF4|SCA27	13	Cytokines
FGF16	8823	fibroblast growth factor 16	FGF-16|MF4	X	Cytokines
FGF17	8822	fibroblast growth factor 17	FGF-13|FGF-17|HH20	8	Cytokines
FGF18	8817	fibroblast growth factor 18	FGF-18|ZFGF5	5	Cytokines
FGF19	9965	fibroblast growth factor 19	-	11	Cytokines
FGF2	2247	fibroblast growth factor 2	BFGF|FGF-2|FGFB|HBGF-2	4	Cytokines
FGF20	26281	fibroblast growth factor 20	FGF-20|RHDA2	8	Cytokines
FGF21	26291	fibroblast growth factor 21	-	19	Cytokines
FGF22	27006	fibroblast growth factor 22	-	19	Cytokines
FGF23	8074	fibroblast growth factor 23	ADHR|FGFN|HFTC2|HPDR2|HYPF|PHPTC	12	Cytokines
FGF3	2248	fibroblast growth factor 3	HBGF-3|INT2	11	Cytokines
FGF4	2249	fibroblast growth factor 4	FGF-4|HBGF-4|HST|HST-1|HSTF-1|HSTF1|K-FGF|KFGF	11	Cytokines
FGF5	2250	fibroblast growth factor 5	HBGF-5|Smag-82|TCMGLY	4	Cytokines
FGF6	2251	fibroblast growth factor 6	HBGF-6|HST2	12	Cytokines
FGF7	2252	fibroblast growth factor 7	HBGF-7|KGF	15	Cytokines
FGF8	2253	fibroblast growth factor 8	AIGF|FGF-8|HBGF-8|HH6|KAL6	10	Cytokines
FGF9	2254	fibroblast growth factor 9	FGF-9|GAF|HBFG-9|HBGF-9|SYNS3	13	Cytokines
VEGFD	2277	vascular endothelial growth factor D	FIGF|VEGF-D	X	Cytokines
FIGNL2	401720	fidgetin like 2	-	12	Cytokines
FLT3LG	2323	fms related receptor tyrosine kinase 3 ligand	FL|FLG3L|FLT3L	19	Cytokines
FSHB	2488	follicle stimulating hormone subunit beta	HH24	11	Cytokines
GAL	51083	galanin and GMAP prepropeptide	ETL8|GAL-GMAP|GALN|GLNN|GMAP	11	Cytokines
GALP	85569	galanin like peptide	-	19	Cytokines
GAST	2520	gastrin	GAS	17	Cytokines
GCG	2641	glucagon	GLP-1|GLP1|GLP2|GRPP	2	Cytokines
GDF1	2657	growth differentiation factor 1	CERS1|CHTD6|DORV|DTGA3|LAG1|LASS1|RAI|UOG1	19	Cytokines
GDF10	2662	growth differentiation factor 10	BIP|BMP-3b|BMP3B	10	Cytokines
GDF11	10220	growth differentiation factor 11	BMP-11|BMP11	12	Cytokines
GDF15	9518	growth differentiation factor 15	GDF-15|MIC-1|MIC1|NAG-1|PDF|PLAB|PTGFB	19	Cytokines
GDF2	2658	growth differentiation factor 2	BMP-9|BMP9|HHT5	10	Cytokines
GDF3	9573	growth differentiation factor 3	KFS3|MCOP7|MCOPCB6	12	Cytokines
GDF5	8200	growth differentiation factor 5	BDA1C|BMP-14|BMP14|CDMP1|DUPANS|LAP-4|LAP4|OS5|SYM1B|SYNS2	20	Cytokines
GDF6	392255	growth differentiation factor 6	BMP-13|BMP13|CDMP2|KFM|KFS|KFS1|KFSL|SGM1|SYNS4	8	Cytokines
GDF7	151449	growth differentiation factor 7	BMP12	2	Cytokines
GDF9	2661	growth differentiation factor 9	POF14	5	Cytokines
GDNF	2668	glial cell derived neurotrophic factor	ATF|ATF1|ATF2|HFB1-GDNF|HSCR3	5	Cytokines
GH1	2688	growth hormone 1	GH|GH-N|GHB5|GHN|IGHD1A|IGHD1B|IGHD2|hGH-N	17	Cytokines
GH2	2689	growth hormone 2	GH-V|GHB2|GHL|GHV|hGH-V	17	Cytokines
GHRH	2691	growth hormone releasing hormone	GHRF|GRF|INN	20	Cytokines
GHRL	51738	ghrelin and obestatin prepropeptide	MTLRP	3	Cytokines
GIP	2695	gastric inhibitory polypeptide	-	17	Cytokines
GKN1	56287	gastrokine 1	AMP18|BRICD1|CA11|FOV|foveolin	2	Cytokines
GMFB	2764	glia maturation factor beta	GMF	14	Cytokines
GMFG	9535	glia maturation factor gamma	GMF-GAMMA	19	Cytokines
GNRH1	2796	gonadotropin releasing hormone 1	GNRH|GRH|LHRH|LNRH	8	Cytokines
GNRH2	2797	gonadotropin releasing hormone 2	GnRH-II|LH-RHII	20	Cytokines
GPHA2	170589	glycoprotein hormone subunit alpha 2	A2|GPA2|ZSIG51	11	Cytokines
GPHB5	122876	glycoprotein hormone subunit beta 5	B5|GPB5|ZLUT1	14	Cytokines
GPI	2821	glucose-6-phosphate isomerase	AMF|GNPI|NLK|PGI|PHI|SA-36|SA36	19	Cytokines
GREM1	26585	gremlin 1, DAN family BMP antagonist	C15DUPq|CKTSF1B1|CRAC1|CRCS4|DAND2|DRM|DUP15q|GREMLIN|HMPS|HMPS1|IHG-2|MPSH|PIG2	15	Cytokines
GREM2	64388	gremlin 2, DAN family BMP antagonist	CKTSF1B2|DAND3|PRDC|STHAG9	1	Cytokines
GRN	2896	granulin precursor	CLN11|GEP|GP88|PCDGF|PEPI|PGRN	17	Cytokines
GRP	2922	gastrin releasing peptide	BN|GRP-10|preproGRP|proGRP	18	Cytokines
GUCA2A	2980	guanylate cyclase activator 2A	GCAP-I|GUCA2|STARA	1	Cytokines
HAMP	57817	hepcidin antimicrobial peptide	HEPC|HFE2B|LEAP1|PLTR	19	Cytokines
HBEGF	1839	heparin binding EGF like growth factor	DTR|DTS|DTSF|HEGFL	5	Cytokines
HDGF	3068	heparin binding growth factor	HMG1L2	1	Cytokines
HDGFL3	50810	HDGF like 3	CGI-142|HDGF-2|HDGF2|HDGFRP3|HRP-3	15	Cytokines
HGF	3082	hepatocyte growth factor	DFNB39|F-TCF|HGFB|HPTA|SF	7	Cytokines
HTN3	3347	histatin 3	HIS2|HTN2|HTN5|PB	4	Cytokines
IAPP	3375	islet amyloid polypeptide	DAP|IAP	12	Cytokines
IFNA1	3439	interferon alpha 1	IFL|IFN|IFN-ALPHA|IFN-alphaD|IFNA13|IFNA@|leIF D	9	Cytokines
IFNA10	3446	interferon alpha 10	IFN-alphaC	9	Cytokines
IFNA13	3447	interferon alpha 13	-	9	Cytokines
IFNA14	3448	interferon alpha 14	IFN-alphaH|LEIF2H	9	Cytokines
IFNA16	3449	interferon alpha 16	IFN-alpha-16|IFN-alphaO	9	Cytokines
IFNA17	3451	interferon alpha 17	IFN-alphaI|IFNA|INFA|LEIF2C1	9	Cytokines
IFNA2	3440	interferon alpha 2	IFN-alpha-2|IFN-alphaA|IFNA|IFNA2B|leIF A	9	Cytokines
IFNA21	3452	interferon alpha 21	IFN-alphaI|LeIF F|leIF-F	9	Cytokines
IFNA4	3441	interferon alpha 4	IFN-alpha4a|INFA4	9	Cytokines
IFNA5	3442	interferon alpha 5	IFN-alpha-5|IFN-alphaG|INA5|INFA5|leIF G	9	Cytokines
IFNA6	3443	interferon alpha 6	IFN-alphaK	9	Cytokines
IFNA7	3444	interferon alpha 7	IFN-alphaJ|IFNA-J	9	Cytokines
IFNA8	3445	interferon alpha 8	IFN-alphaB	9	Cytokines
IFNB1	3456	interferon beta 1	IFB|IFF|IFN-beta|IFNB	9	Cytokines
IFNE	338376	interferon epsilon	IFN-E|IFNE1|IFNT1|INFE1|PRO655	9	Cytokines
IFNG	3458	interferon gamma	IFG|IFI	12	Cytokines
IFNK	56832	interferon kappa	IFNT1|INFE1	9	Cytokines
IFNW1	3467	interferon omega 1	-	9	Cytokines
IGF1	3479	insulin like growth factor 1	IGF|IGF-I|IGFI|MGF	12	Cytokines
IGF2	3481	insulin like growth factor 2	C11orf43|GRDF|IGF-II|PP9974	11	Cytokines
IL10	3586	interleukin 10	CSIF|GVHDS|IL-10|IL10A|TGIF	1	Cytokines
IL11	3589	interleukin 11	AGIF|IL-11	19	Cytokines
IL12A	3592	interleukin 12A	CLMF|IL-12A|NFSK|NKSF1|P35	3	Cytokines
IL12B	3593	interleukin 12B	CLMF|CLMF2|IL-12B|IMD28|IMD29|NKSF|NKSF2	5	Cytokines
IL13	3596	interleukin 13	IL-13|P600	5	Cytokines
IL15	3600	interleukin 15	IL-15	4	Cytokines
IL16	3603	interleukin 16	LCF|NIL16|PRIL16|prIL-16	15	Cytokines
IL17A	3605	interleukin 17A	CTLA-8|CTLA8|IL-17|IL-17A|IL17	6	Cytokines
IL17B	27190	interleukin 17B	IL-17B|IL-20|NIRF|ZCYTO7	5	Cytokines
IL17C	27189	interleukin 17C	CX2|IL-17C	16	Cytokines
IL17D	53342	interleukin 17D	IL-17D	13	Cytokines
IL17F	112744	interleukin 17F	CANDF6|IL-17F|ML-1|ML1	6	Cytokines
IL18	3606	interleukin 18	IGIF|IL-18|IL-1g|IL1F4	11	Cytokines
IL19	29949	interleukin 19	IL-10C|MDA1|NG.1|ZMDA1	1	Cytokines
IL1A	3552	interleukin 1 alpha	IL-1 alpha|IL-1A|IL1|IL1-ALPHA|IL1F1	2	Cytokines
IL1B	3553	interleukin 1 beta	IL-1|IL1-BETA|IL1F2|IL1beta	2	Cytokines
IL1F10	84639	interleukin 1 family member 10	FIL1-theta|FKSG75|IL-1HY2|IL-38|IL1-theta|IL1HY2	2	Cytokines
IL36RN	26525	interleukin 36 receptor antagonist	FIL1|FIL1(DELTA)|FIL1D|IL-36Ra|IL1F5|IL1HY1|IL1L1|IL1RP3|IL36RA|PSORP|PSORS14	2	Cytokines
IL36A	27179	interleukin 36 alpha	FIL1|FIL1(EPSILON)|FIL1E|IL-1F6|IL1(EPSILON)|IL1F6	2	Cytokines
IL37	27178	interleukin 37	FIL1|FIL1(ZETA)|FIL1Z|IL-1F7|IL-1H|IL-1H4|IL-1RP1|IL-37|IL1F7|IL1H4|IL1RP1	2	Cytokines
IL36B	27177	interleukin 36 beta	FIL1|FIL1-(ETA)|FIL1H|FILI-(ETA)|IL-1F8|IL-1H2|IL1-ETA|IL1F8|IL1H2	2	Cytokines
IL36G	56300	interleukin 36 gamma	IL-1F9|IL-1H1|IL-1RP2|IL1E|IL1F9|IL1H1|IL1RP2	2	Cytokines
IL1RN	3557	interleukin 1 receptor antagonist	DIRA|ICIL-1RA|IL-1RN|IL-1ra|IL-1ra3|IL1F3|IL1RA|IRAP|MVCD4	2	Cytokines
IL2	3558	interleukin 2	IL-2|TCGF|lymphokine	4	Cytokines
IL20	50604	interleukin 20	IL-20|IL10D|ZCYTO10	1	Cytokines
IL21	59067	interleukin 21	CVID11|IL-21|Za11	4	Cytokines
IL22	50616	interleukin 22	IL-21|IL-22|IL-D110|IL-TIF|ILTIF|TIFIL-23|TIFa|zcyto18	12	Cytokines
IL23A	51561	interleukin 23 subunit alpha	IL-23|IL-23A|IL23P19|P19|SGRF	12	Cytokines
IL24	11009	interleukin 24	C49A|FISP|IL10B|MDA7|MOB5|ST16	1	Cytokines
IL25	64806	interleukin 25	IL17E	14	Cytokines
IL26	55801	interleukin 26	AK155|IL-26	12	Cytokines
IL27	246778	interleukin 27	IL-27|IL-27A|IL27A|IL27p28|IL30|p28	16	Cytokines
IFNL2	282616	interferon lambda 2	IL-28A|IL28A	19	Cytokines
IFNL3	282617	interferon lambda 3	IFN-lambda-3|IFN-lambda-4|IL-28B|IL-28C|IL28B|IL28C	19	Cytokines
IFNL1	282618	interferon lambda 1	IL-29|IL29	19	Cytokines
IL3	3562	interleukin 3	IL-3|MCGF|MULTI-CSF	5	Cytokines
IL31	386653	interleukin 31	IL-31	12	Cytokines
IL32	9235	interleukin 32	IL-32alpha|IL-32beta|IL-32delta|IL-32gamma|NK4|TAIF|TAIFa|TAIFb|TAIFc|TAIFd	16	Cytokines
IL33	90865	interleukin 33	C9orf26|DVS27|IL1F11|NF-HEV|NFEHEV	9	Cytokines
IL34	146433	interleukin 34	C16orf77|IL-34	16	Cytokines
IL4	3565	interleukin 4	BCGF-1|BCGF1|BSF-1|BSF1|IL-4	5	Cytokines
IL5	3567	interleukin 5	EDF|IL-5|TRF	5	Cytokines
IL6	3569	interleukin 6	BSF-2|BSF2|CDF|HGF|HSF|IFN-beta-2|IFNB2|IL-6	7	Cytokines
IL6ST	3572	interleukin 6 signal transducer	CD130|CDW130|GP130|HIES4|IL-6RB|sGP130	5	Cytokines
IL7	3574	interleukin 7	IL-7	8	Cytokines
CXCL8	3576	C-X-C motif chemokine ligand 8	GCP-1|GCP1|IL8|LECT|LUCT|LYNAP|MDNCF|MONAP|NAF|NAP-1|NAP1|SCYB8	4	Cytokines
IL9	3578	interleukin 9	HP40|IL-9|P40	5	Cytokines
INHA	3623	inhibin subunit alpha	-	2	Cytokines
INHBA	3624	inhibin subunit beta A	EDF|FRP	7	Cytokines
INHBB	3625	inhibin subunit beta B	-	2	Cytokines
INHBC	3626	inhibin subunit beta C	IHBC	12	Cytokines
INHBE	83729	inhibin subunit beta E	-	12	Cytokines
INS	3630	insulin	IDDM|IDDM1|IDDM2|ILPR|IRDN|MODY10|PNDM4	11	Cytokines
INS-IGF2	723961	INS-IGF2 readthrough	INSIGF	11	Cytokines
INSL3	3640	insulin like 3	RLF|RLNL|ley-I-L	19	Cytokines
INSL4	3641	insulin like 4	EPIL|PLACENTIN	9	Cytokines
INSL5	10022	insulin like 5	PRO182|UNQ156	1	Cytokines
INSL6	11172	insulin like 6	RIF1	9	Cytokines
JAG1	182	jagged canonical Notch ligand 1	AGS|AGS1|AHD|AWS|CD339|DCHE|HJ1|JAGL1	20	Cytokines
JAG2	3714	jagged canonical Notch ligand 2	HJ2|SER2	14	Cytokines
FGF7P6	387628	fibroblast growth factor 7 pseudogene 6	KGFLP1	9	Cytokines
FGF7P3	654466	fibroblast growth factor 7 pseudogene 3	KGFLP2	9	Cytokines
KITLG	4254	KIT ligand	DCUA|DFNA69|FPH2|FPHH|KL-1|Kitl|MGF|SCF|SF|SHEP7|SLF	12	Cytokines
KL	9365	klotho	HFTC3	13	Cytokines
LACRT	90070	lacritin	-	12	Cytokines
LECT2	3950	leukocyte cell derived chemotaxin 2	chm-II|chm2	5	Cytokines
LEFTY1	10637	left-right determination factor 1	LEFTB|LEFTYB	1	Cytokines
LEFTY2	7044	left-right determination factor 2	EBAF|LEFTA|LEFTYA|TGFB4	1	Cytokines
LEP	3952	leptin	LEPD|OB|OBS	7	Cytokines
LHB	3972	luteinizing hormone subunit beta	CGB4|HH23|LSH-B|LSH-beta	19	Cytokines
LIF	3976	LIF interleukin 6 family cytokine	CDF|DIA|HILDA|MLPLI	22	Cytokines
LRSAM1	90678	leucine rich repeat and sterile alpha motif containing 1	CMT2P|RIFLE|TAL	9	Cytokines
LTA	4049	lymphotoxin alpha	LT|TNFB|TNFSF1|TNLG1E	6	Cytokines
LTB	4050	lymphotoxin beta	TNFC|TNFSF3|TNLG1C|p33	6	Cytokines
LTBP1	4052	latent transforming growth factor beta binding protein 1	-	2	Cytokines
LTBP2	4053	latent transforming growth factor beta binding protein 2	C14orf141|GLC3D|LTBP3|MSPKA|MSTP031|WMS3	14	Cytokines
LTBP3	4054	latent transforming growth factor beta binding protein 3	DASS|GPHYSD3|LTBP-3|LTBP2|STHAG6|pp6425	11	Cytokines
LTBP4	8425	latent transforming growth factor beta binding protein 4	ARCL1C|LTBP-4|LTBP4L|LTBP4S	19	Cytokines
MDK	4192	midkine	ARAP|MK|NEGF2	11	Cytokines
MIA	8190	MIA SH3 domain containing	CD-RAP	19	Cytokines
MIF	4282	macrophage migration inhibitory factor	GIF|GLIF|MMIF	22	Cytokines
MLN	4295	motilin	-	6	Cytokines
MSTN	2660	myostatin	GDF8|MSLHP	2	Cytokines
NAMPT	10135	nicotinamide phosphoribosyltransferase	1110035O14Rik|PBEF|PBEF1|VF|VISFATIN	7	Cytokines
NDP	4693	norrin cystine knot growth factor NDP	EVR2|FEVR|ND	X	Cytokines
NENF	29937	neudesin neurotrophic factor	CIR2|SCIRP10|SPUF	1	Cytokines
NGF	4803	nerve growth factor	Beta-NGF|HSAN5|NGFB	1	Cytokines
NMB	4828	neuromedin B	-	15	Cytokines
NODAL	4838	nodal growth differentiation factor	HTX5	10	Cytokines
CCN3	4856	cellular communication network factor 3	IBP-9|IGFBP-9|IGFBP9|NOV|NOVh	8	Cytokines
NPFF	8620	neuropeptide FF-amide peptide precursor	FMRFAL	12	Cytokines
NPPA	4878	natriuretic peptide A	ANF|ANP|ATFB6|ATRST2|CDD|CDD-ANF|CDP|PND	1	Cytokines
NPPB	4879	natriuretic peptide B	BNP	1	Cytokines
NPPC	4880	natriuretic peptide C	CNP|CNP2	2	Cytokines
NPY	4852	neuropeptide Y	PYY4	7	Cytokines
NRG1	3084	neuregulin 1	ARIA|GGF|GGF2|HGL|HRG|HRG1|HRGA|MST131|MSTP131|NDF|NRG1-IT2|SMDF	8	Cytokines
NRG2	9542	neuregulin 2	DON1|HRG2|NTAK	5	Cytokines
NRG3	10718	neuregulin 3	HRG3|pro-NRG3	10	Cytokines
NRG4	145957	neuregulin 4	HRG4	15	Cytokines
NRTN	4902	neurturin	NTN	19	Cytokines
NTF3	4908	neurotrophin 3	HDNF|NGF-2|NGF2|NT-3|NT3	12	Cytokines
NTF4	4909	neurotrophin 4	GLC10|GLC1O|NT-4|NT-4/5|NT-5|NT4|NT5|NTF5	19	Cytokines
NTS	4922	neurotensin	NMN-125|NN|NT|NT/N|NTS1	12	Cytokines
NUDT6	11162	nudix hydrolase 6	ASFGF2|FGF-AS|FGF2AS|GFG-1|GFG1	4	Cytokines
OGN	4969	osteoglycin	OG|OIF|SLRR3A	9	Cytokines
OSGIN1	29948	oxidative stress induced growth inhibitor 1	BDGI|OKL38	16	Cytokines
OSM	5008	oncostatin M	-	22	Cytokines
OSTN	344901	osteocrin	MUSCLIN	3	Cytokines
OXT	5020	oxytocin/neurophysin I prepropeptide	OT|OT-NPI|OXT-NPI	20	Cytokines
ENDOU	8909	endonuclease, poly(U) specific	P11|PP11|PRSS26	12	Cytokines
PDGFA	5154	platelet derived growth factor subunit A	PDGF-A|PDGF1	7	Cytokines
PDGFB	5155	platelet derived growth factor subunit B	IBGC5|PDGF-2|PDGF2|SIS|SSV|c-sis	22	Cytokines
PDGFC	56034	platelet derived growth factor C	FALLOTEIN|SCDGF	4	Cytokines
PDGFD	80310	platelet derived growth factor D	IEGF|MSTP036|SCDGF-B|SCDGFB	11	Cytokines
PDGFRA	5156	platelet derived growth factor receptor alpha	CD140A|PDGFR-2|PDGFR2	4	Cytokines
PDGFRB	5159	platelet derived growth factor receptor beta	CD140B|IBGC4|IMF1|JTK12|KOGS|PDGFR|PDGFR-1|PDGFR1|PENTT	5	Cytokines
PDGFRL	5157	platelet derived growth factor receptor like	PDGRL|PRLTS	8	Cytokines
PDYN	5173	prodynorphin	ADCA|PENKB|SCA23	20	Cytokines
PENK	5179	proenkephalin	PE|PENK-A	8	Cytokines
PF4	5196	platelet factor 4	CXCL4|PF-4|SCYB4	4	Cytokines
PF4V1	5197	platelet factor 4 variant 1	CXCL4L1|CXCL4V1|PF4-ALT|PF4A|SCYB4V1	4	Cytokines
PGF	5228	placental growth factor	D12S1900|PGFL|PIGF|PLGF|PlGF-2|SHGC-10760	14	Cytokines
PLAU	5328	plasminogen activator, urokinase	ATF|BDPLT5|QPD|UPA|URK|u-PA	10	Cytokines
PMCH	5367	pro-melanin concentrating hormone	MCH|ppMCH	12	Cytokines
PNOC	5368	prepronociceptin	N/OFQ|NOP|OFQ|PPNOC|ppN/OFQ	8	Cytokines
POMC	5443	proopiomelanocortin	ACTH|CLIP|LPH|MSH|NPP|OBAIRH|POC	2	Cytokines
PPBP	5473	pro-platelet basic protein	B-TG1|Beta-TG|CTAP-III|CTAP3|CTAPIII|CXCL7|LA-PF4|LDGF|MDGF|NAP-2|PBP|SCYB7|TC1|TC2|TGB|TGB1|THBGB|THBGB1	4	Cytokines
PPBPP1	728045	pro-platelet basic protein pseudogene 1	PPBPL1|TGB2	4	Cytokines
PPBPP2	10895	pro-platelet basic protein pseudogene 2	PPBPL2|SPBPBP	4	Cytokines
PPY	5539	pancreatic polypeptide	PNP|PP	17	Cytokines
PRL	5617	prolactin	GHA1	6	Cytokines
PRLH	51052	prolactin releasing hormone	PRH|PRRP	2	Cytokines
PROK1	84432	prokineticin 1	EGVEGF|PK1|PRK1	1	Cytokines
PROK2	60675	prokineticin 2	BV8|HH4|KAL4|MIT1|PK2	3	Cytokines
PSPN	5623	persephin	PSP	19	Cytokines
PTH	5741	parathyroid hormone	FIH1|PTH1	11	Cytokines
PTH2	113091	parathyroid hormone 2	TIP39	19	Cytokines
PTHLH	5744	parathyroid hormone like hormone	BDE2|HHM|PLP|PTHR|PTHRP	12	Cytokines
PTN	5764	pleiotrophin	HARP|HB-GAM|HBBM|HBGF-8|HBGF8|HBNF|HBNF-1|NEGF1|OSF-1	7	Cytokines
PYY	5697	peptide YY	PYY-I|PYY1	17	Cytokines
QRFP	347148	pyroglutamylated RFamide peptide	26RFa|P518	9	Cytokines
RABEP1	9135	rabaptin, RAB GTPase binding effector protein 1	RAB5EP|RABPT5	17	Cytokines
RABEP2	79874	rabaptin, RAB GTPase binding effector protein 2	FRA	16	Cytokines
REG1A	5967	regenerating family member 1 alpha	ICRF|P19|PSP|PSPS|PSPS1|PTP|REG	2	Cytokines
RETN	56729	resistin	ADSF|FIZZ3|RETN1|RSTN|XCP1	19	Cytokines
RETNLB	84666	resistin like beta	FIZZ1|FIZZ2|HXCP2|RELM-beta|RELMb|RELMbeta|XCP2	3	Cytokines
RLN1	6013	relaxin 1	H1|H1RLX|RLXH1|bA12D24.3.1|bA12D24.3.2	9	Cytokines
RLN2	6019	relaxin 2	H2|H2-RLX|RLXH2|bA12D24.1.1|bA12D24.1.2	9	Cytokines
RLN3	117579	relaxin 3	H3|RXN3|ZINS4|insl7	19	Cytokines
RNASE2	6036	ribonuclease A family member 2	EDN|RAF3|RNS2	14	Cytokines
S100A6	6277	S100 calcium binding protein A6	2A9|5B10|CABP|CACY|PRA|S10A6	1	Cytokines
SAA1	6288	serum amyloid A1	PIG4|SAA|SAA2|TP53I4	11	Cytokines
SAA2	6289	serum amyloid A2	SAA|SAA1	11	Cytokines
SBDS	51119	SBDS ribosome maturation factor	CGI-97|SDS|SWDS	7	Cytokines
SCG2	7857	secretogranin II	CHGC|EM66|SN|SgII	2	Cytokines
SCGB3A1	92304	secretoglobin family 3A member 1	HIN-1|HIN1|LU105|PnSP-2|UGRP2	5	Cytokines
SCT	6343	secretin	-	11	Cytokines
AIMP1	9255	aminoacyl tRNA synthetase complex interacting multifunctional protein 1	EMAP2|EMAPII|HLD3|SCYE1|p43	4	Cytokines
SECTM1	6398	secreted and transmembrane 1	K12|SECTM	17	Cytokines
SEMA3A	10371	semaphorin 3A	COLL1|HH16|Hsema-I|Hsema-III|SEMA1|SEMAD|SEMAIII|SEMAL|SemD|coll-1	7	Cytokines
SEMA3B	7869	semaphorin 3B	LUCA-1|SEMA5|SEMAA|SemA|semaV	3	Cytokines
SEMA3C	10512	semaphorin 3C	SEMAE|SemE	7	Cytokines
SEMA3D	223117	semaphorin 3D	Sema-Z2|coll-2	7	Cytokines
SEMA3E	9723	semaphorin 3E	M-SEMAH|M-SemaK|SEMAH|coll-5	7	Cytokines
SEMA3F	6405	semaphorin 3F	SEMA-IV|SEMA4|SEMAK	3	Cytokines
SEMA3G	56920	semaphorin 3G	sem2	3	Cytokines
SEMA4A	64218	semaphorin 4A	CORD10|RP35|SEMAB|SEMB	1	Cytokines
SEMA4B	10509	semaphorin 4B	SEMAC|SemC	15	Cytokines
SEMA4C	54910	semaphorin 4C	M-SEMA-F|SEMACL1|SEMAF|SEMAI	2	Cytokines
SEMA4D	10507	semaphorin 4D	A8|BB18|C9orf164|CD100|COLL4|GR3|M-sema-G|SEMAJ|coll-4	9	Cytokines
SEMA4F	10505	ssemaphorin 4F	M-SEMA|PRO2353|S4F|SEMAM|SEMAW|m-Sema-M	2	Cytokines
SEMA4G	57715	semaphorin 4G	-	10	Cytokines
SEMA5A	9037	semaphorin 5A	SEMAF|semF	5	Cytokines
SEMA5B	54437	semaphorin 5B	SEMAG|SemG	3	Cytokines
SEMA6A	57556	semaphorin 6A	HT018|SEMA|SEMA6A1|SEMAQ|VIA	5	Cytokines
SEMA6B	10501	semaphorin 6B	EPM11|SEM-SEMA-Y|SEMA-VIB|SEMAN|semaZ	19	Cytokines
SEMA6C	10500	semaphorin 6C	SEMAY|m-SemaY|m-SemaY2	1	Cytokines
SEMA6D	80031	semaphorin 6D	-	15	Cytokines
SEMA7A	8482	semaphorin 7A (John Milton Hagen blood group)	CD108|CDw108|H-SEMA-K1|H-Sema-L|JMH|SEMAK1|SEMAL	15	Cytokines
SLIT1	6585	slit guidance ligand 1	MEGF4|SLIL1|SLIT-1|SLIT3	10	Cytokines
SLIT2	9353	slit guidance ligand 2	SLIL3|Slit-2	4	Cytokines
SLURP1	57152	secreted LY6/PLAUR domain containing 1	ANUP|ARS|ArsB|LY6-MT|LY6LS|MDM	8	Cytokines
SPP1	6696	secreted phosphoprotein 1	BNSP|BSPI|ETA-1|OPN	4	Cytokines
SST	6750	somatostatin	SMST	3	Cytokines
STC1	6781	stanniocalcin 1	STC	8	Cytokines
STC2	8614	stanniocalcin 2	STC-2|STCRP	5	Cytokines
TAC1	6863	tachykinin precursor 1	Hs.2563|NK2|NKNA|NPK|TAC2	7	Cytokines
TDGF1	6997	teratocarcinoma-derived growth factor 1	CR|CR-1|CRGF|CRIPTO	3	Cytokines
TDGF1P3	6998	teratocarcinoma-derived growth factor 1 pseudogene 3	CR-3|CRIPTO|CRIPTO-3|CRIPTO3|TDGF1|TDGF2|TDGF3	X	Cytokines
TG	7038	thyroglobulin	AITD3|TGN	8	Cytokines
TGFA	7039	transforming growth factor alpha	TFGA	2	Cytokines
TGFB1	7040	transforming growth factor beta 1	CED|DPD1|IBDIMDE|LAP|TGF-beta1|TGFB|TGFbeta	19	Cytokines
TGFB2	7042	transforming growth factor beta 2	G-TSF|LDS4|TGF-beta2	1	Cytokines
TGFB3	7043	transforming growth factor beta 3	ARVD|ARVD1|LDS5|RNHF|TGF-beta3	14	Cytokines
THPO	7066	thrombopoietin	MGDF|MKCSF|ML|MPLLG|THCYT1|TPO	3	Cytokines
TNC	3371	tenascin C	150-225|DFNA56|GMEM|GP|HXB|JI|TN|TN-C	9	Cytokines
TNF	7124	tumor necrosis factor	DIF|TNF-alpha|TNFA|TNFSF2|TNLG1F	6	Cytokines
TNFRSF11B	4982	TNF receptor superfamily member 11b	OCIF|OPG|PDB5|TR1	8	Cytokines
TNFSF10	8743	TNF superfamily member 10	APO2L|Apo-2L|CD253|TL2|TNLG6A|TRAIL	3	Cytokines
TNFSF11	8600	TNF superfamily member 11	CD254|ODF|OPGL|OPTB2|RANKL|TNLG6B|TRANCE|hRANKL2|sOdf	13	Cytokines
TNFSF12	8742	TNF superfamily member 12	APO3L|DR3LG|TNLG4A|TWEAK	17	Cytokines
TNFSF13	8741	TNF superfamily member 13	APRIL|CD256|TALL-2|TALL2|TNLG7B|TRDL-1|UNQ383/PRO715|ZTNF2	17	Cytokines
TNFSF13B	10673	TNF superfamily member 13b	BAFF|BLYS|CD257|DTL|TALL-1|TALL1|THANK|TNFSF20|TNLG7A|ZTNF4	13	Cytokines
TNFSF14	8740	TNF superfamily member 14	CD258|HVEML|LIGHT|LTg	19	Cytokines
TNFSF15	9966	TNF superfamily member 15	TL1|TL1A|TNLG1B|VEGI|VEGI192A	9	Cytokines
TNFSF18	8995	TNF superfamily member 18	AITRL|GITRL|TL6|TNLG2A|hGITRL	1	Cytokines
TNFSF4	7292	TNF superfamily member 4	CD134L|CD252|GP34|OX-40L|OX4OL|TNLG2B|TXGP1	1	Cytokines
TNFSF8	944	TNF superfamily member 8	CD153|CD30L|CD30LG|TNLG3A	9	Cytokines
TNFSF9	8744	TNF superfamily member 9	4-1BB-L|CD137L|TNLG5A	19	Cytokines
TOR2A	27433	torsin family 2 member A	TORP1	9	Cytokines
TRH	7200	thyrotropin releasing hormone	Pro-TRH|TRF	3	Cytokines
TSHB	7252	thyroid stimulating hormone subunit beta	TSH-B|TSH-BETA	1	Cytokines
TSLP	85480	thymic stromal lymphopoietin	-	5	Cytokines
TXLNA	200081	taxilin alpha	IL14|TXLN	1	Cytokines
TYMP	1890	thymidine phosphorylase	ECGF|ECGF1|MEDPS1|MNGIE|MTDPS1|PDECGF|TP|hPD-ECGF	22	Cytokines
UCN	7349	urocortin	UI|UROC	2	Cytokines
UCN2	90226	urocortin 2	SRP|UCN-II|UCNI|UR|URP	3	Cytokines
UCN3	114131	urocortin 3	SCP|SPC|UCNIII	10	Cytokines
UTS2	10911	urotensin 2	PRO1068|U-II|UCN2|UII	1	Cytokines
UTS2B	257313	urotensin 2B	U2B|URP|UTS2D	3	Cytokines
VEGFA	7422	vascular endothelial growth factor A	MVCD1|VEGF|VPF	6	Cytokines
VEGFB	7423	vascular endothelial growth factor B	VEGFL|VRF	11	Cytokines
VEGFC	7424	vascular endothelial growth factor C	Flt4-L|LMPH1D|LMPHM4|VRP	4	Cytokines
VGF	7425	VGF nerve growth factor inducible	SCG7|SgVII	7	Cytokines
VIP	7432	vasoactive intestinal peptide	PHM27	6	Cytokines
XCL1	6375	X-C motif chemokine ligand 1	ATAC|LPTN|LTN|SCM-1|SCM-1a|SCM1|SCM1A|SCYC1	1	Cytokines
XCL2	6846	X-C motif chemokine ligand 2	SCM-1b|SCM1B|SCYC2	1	Cytokines
ACVR1B	91	activin A receptor type 1B	ACTRIB|ACVRLK4|ALK4|SKR2	12	Cytokine_Receptors
ACVR1C	130399	activin A receptor type 1C	ACVRLK7|ALK7	2	Cytokine_Receptors
ACVR2A	92	activin A receptor type 2A	ACTRII|ACVR2	2	Cytokine_Receptors
ACVR2B	93	activin A receptor type 2B	ACTRIIB|ActR-IIB|HTX4	3	Cytokine_Receptors
ACVRL1	94	activin A receptor like type 1	ACVRLK1|ALK-1|ALK1|HHT|HHT2|ORW2|SKR3|TSR-I	12	Cytokine_Receptors
ADCYAP1R1	117	ADCYAP receptor type I	PAC1|PAC1R|PACAPR|PACAPRI	7	Cytokine_Receptors
ADIPOR1	51094	adiponectin receptor 1	ACDCR1|CGI-45|CGI45|PAQR1|TESBP1A	1	Cytokine_Receptors
ADIPOR2	79602	adiponectin receptor 2	ACDCR2|PAQR2	12	Cytokine_Receptors
ADRB1	153	adrenoceptor beta 1	ADRB1R|B1AR|BETA1AR|FNSS2|RHR	10	Cytokine_Receptors
ADRB2	154	adrenoceptor beta 2	ADRB2R|ADRBR|B2AR|BAR|BETA2AR	5	Cytokine_Receptors
AGTR1	185	angiotensin II receptor type 1	AG2S|AGTR1B|AT1|AT1AR|AT1B|AT1BR|AT1R|AT2R1|HAT1R	3	Cytokine_Receptors
AGTR2	186	angiotensin II receptor type 2	AT2|ATGR2|MRX88	X	Cytokine_Receptors
AMHR2	269	anti-Mullerian hormone receptor type 2	AMHR|MISR2|MISRII|MRII	12	Cytokine_Receptors
ANGPT1	284	angiopoietin 1	AGP1|AGPT|ANG1	8	Cytokine_Receptors
ANGPT4	51378	angiopoietin 4	ANG3|ANG4	20	Cytokine_Receptors
ANGPTL1	9068	angiopoietin like 1	ANG3|ANGPT3|ARP1|AngY|UNQ162|dJ595C2.2	1	Cytokine_Receptors
ANGPTL2	23452	angiopoietin like 2	ARP2|HARP	9	Cytokine_Receptors
ANGPTL3	27329	angiopoietin like 3	ANG-5|ANGPT5|ANL3|FHBL2	1	Cytokine_Receptors
ANGPTL4	51129	angiopoietin like 4	ARP4|FIAF|HARP|HFARP|NL2|PGAR|TGQTL|UNQ171|pp1158	19	Cytokine_Receptors
ANGPTL6	83854	angiopoietin like 6	AGF|ARP5	19	Cytokine_Receptors
APLNR	187	apelin receptor	AGTRL1|APJ|APJR|HG11	11	Cytokine_Receptors
AR	367	androgen receptor	AIS|AR8|DHTR|HUMARA|HYSP1|KD|NR3C4|SBMA|SMAX1|TFM	X	Cytokine_Receptors
AVPR1A	552	arginine vasopressin receptor 1A	AVPR V1a|AVPR1|V1aR	12	Cytokine_Receptors
AVPR1B	553	arginine vasopressin receptor 1B	AVPR3|V1bR	1	Cytokine_Receptors
AVPR2	554	arginine vasopressin receptor 2	ADHR|DI1|DIR|DIR3|NDI|V2R	X	Cytokine_Receptors
BMPR1A	657	bone morphogenetic protein receptor type 1A	10q23del|ACVRLK3|ALK3|CD292|SKR5	10	Cytokine_Receptors
BMPR1B	658	bone morphogenetic protein receptor type 1B	ALK-6|ALK6|AMDD|BDA1D|BDA2|CDw293	4	Cytokine_Receptors
BMPR2	659	bone morphogenetic protein receptor type 2	BMPR-II|BMPR3|BMR2|BRK-3|POVD1|PPH1|T-ALK	2	Cytokine_Receptors
BRD8	10902	bromodomain containing 8	SMAP|SMAP2|p120	5	Cytokine_Receptors
C3AR1	719	complement C3a receptor 1	AZ3B|C3AR|HNFAG09	12	Cytokine_Receptors
C5AR1	728	complement C5a receptor 1	C5A|C5AR|C5R1|CD88	19	Cytokine_Receptors
CALCR	799	calcitonin receptor	CRT|CT-R|CTR|CTR1	7	Cytokine_Receptors
CALCRL	10203	calcitonin receptor like receptor	CGRPR|CRLR|LMPHM8	2	Cytokine_Receptors
ACKR2	1238	atypical chemokine receptor 2	CCBP2|CCR10|CCR9|CMKBR9|D6|hD6	3	Cytokine_Receptors
CCR1	1230	C-C motif chemokine receptor 1	CD191|CKR-1|CKR1|CMKBR1|HM145|MIP1aR|SCYAR1	3	Cytokine_Receptors
CCR10	2826	C-C motif chemokine receptor 10	GPR2	17	Cytokine_Receptors
CCR3	1232	C-C motif chemokine receptor 3	C C CKR3|CC-CKR-3|CD193|CKR 3|CKR3|CMKBR3	3	Cytokine_Receptors
CCR4	1233	C-C motif chemokine receptor 4	CC-CKR-4|CD194|CKR4|CMKBR4|ChemR13|HGCN:14099|K5-5	3	Cytokine_Receptors
CCR5	1234	C-C motif chemokine receptor 5	CC-CKR-5|CCCKR5|CCR-5|CD195|CKR-5|CKR5|CMKBR5|IDDM22	3	Cytokine_Receptors
CCR6	1235	C-C motif chemokine receptor 6	BN-1|C-C CKR-6|CC-CKR-6|CCR-6|CD196|CKR-L3|CKRL3|CMKBR6|DCR2|DRY6|GPR29|GPRCY4|STRL22	6	Cytokine_Receptors
CCR7	1236	C-C motif chemokine receptor 7	BLR2|CC-CKR-7|CCR-7|CD197|CDw197|CMKBR7|EBI1	17	Cytokine_Receptors
CCR8	1237	C-C motif chemokine receptor 8	CC-CKR-8|CCR-8|CDw198|CKRL1|CMKBR8|CMKBRL2|CY6|GPRCY6|TER1	3	Cytokine_Receptors
CCR9	10803	C-C motif chemokine receptor 9	CC-CKR-9|CDw199|GPR-9-6|GPR28	3	Cytokine_Receptors
ACKR4	51554	atypical chemokine receptor 4	CC-CKR-11|CCBP2|CCR-11|CCR10|CCR11|CCRL1|CCX CKR|CCX-CKR|CKR-11|PPR1|VSHK1	3	Cytokine_Receptors
CCRL2	9034	C-C motif chemokine receptor like 2	ACKR5|CKRX|CRAM|CRAM-A|CRAM-B|HCR	3	Cytokine_Receptors
CD40	958	CD40 molecule	Bp50|CDW40|TNFRSF5|p50	20	Cytokine_Receptors
CMKLR1	1240	chemerin chemokine-like receptor 1	CHEMERINR|ChemR23|DEZ|RVER1	12	Cytokine_Receptors
CNTFR	1271	ciliary neurotrophic factor receptor	-	9	Cytokine_Receptors
CRHR1	1394	corticotropin releasing hormone receptor 1	CRF-R|CRF-R-1|CRF-R1|CRF1|CRFR-1|CRFR1|CRH-R-1|CRH-R1|CRHR|CRHR1L	17	Cytokine_Receptors
CRHR2	1395	corticotropin releasing hormone receptor 2	CRF-RB|CRF2|CRFR2|HM-CRF	7	Cytokine_Receptors
CRIM1	51232	cysteine rich transmembrane BMP regulator 1	CRIM-1|S52	2	Cytokine_Receptors
CRLF1	9244	cytokine receptor like factor 1	CISS|CISS1|CLF|CLF-1|NR6|zcytor5	19	Cytokine_Receptors
CRLF2	64109	cytokine receptor like factor 2	CRL2|CRLF2Y|TSLPR	X|Y	Cytokine_Receptors
CRLF3	51379	cytokine receptor like factor 3	CREME-9|CREME9|CRLM9|CYTOR4|FRWS|p48.2	17	Cytokine_Receptors
CSF1R	1436	colony stimulating factor 1 receptor	BANDDOS|C-FMS|CD115|CSF-1R|CSFR|FIM2|FMS|HDLS|M-CSF-R	5	Cytokine_Receptors
CSF2RA	1438	colony stimulating factor 2 receptor subunit alpha	CD116|CDw116|CSF2R|CSF2RAX|CSF2RAY|CSF2RX|CSF2RY|GM-CSF-R-alpha|GMCSFR|GMCSFR-alpha|GMR|GMR-alpha|SMDP4|alphaGMR	X|Y	Cytokine_Receptors
CSF2RB	1439	colony stimulating factor 2 receptor subunit beta	CD131|CDw131|IL3RB|IL5RB|SMDP5|betaGMR	22	Cytokine_Receptors
CSF3R	1441	colony stimulating factor 3 receptor	CD114|GCSFR|SCN7	1	Cytokine_Receptors
CX3CR1	1524	C-X3-C motif chemokine receptor 1	CCRL1|CMKBRL1|CMKDR1|GPR13|GPRV28|V28	3	Cytokine_Receptors
CXCR3	2833	C-X-C motif chemokine receptor 3	CD182|CD183|CKR-L2|CMKAR3|GPR9|IP10-R|Mig-R|MigR	X	Cytokine_Receptors
CXCR4	7852	C-X-C motif chemokine receptor 4	CD184|D2S201E|FB22|HM89|HSY3RR|LAP-3|LAP3|LCR1|LESTR|NPY3R|NPYR|NPYRL|NPYY3R|WHIM|WHIMS	2	Cytokine_Receptors
CXCR5	643	C-X-C motif chemokine receptor 5	BLR1|CD185|MDR15	11	Cytokine_Receptors
CXCR6	10663	C-X-C motif chemokine receptor 6	BONZO|CD186|STRL33|TYMSTR	3	Cytokine_Receptors
ACKR3	57007	atypical chemokine receptor 3	CMKOR1|CXC-R7|CXCR-7|CXCR7|GPR159|RDC-1|RDC1	2	Cytokine_Receptors
CYSLTR1	10800	cysteinyl leukotriene receptor 1	CYSLT1|CYSLT1R|CYSLTR|HMTMF81	X	Cytokine_Receptors
CYSLTR2	57105	cysteinyl leukotriene receptor 2	CYSLT2|CYSLT2R|GPCR21|HG57|HPN321|KPG_011|PSEC0146|hGPCR21	13	Cytokine_Receptors
ACKR1	2532	atypical chemokine receptor 1 (Duffy blood group)	CCBP1|CD234|DARC|DARC/ACKR1|Dfy|FY|GPD|GpFy|WBCQ1	1	Cytokine_Receptors
EDNRA	1909	endothelin receptor type A	ET-A|ETA|ETA-R|ETAR|ETRA|MFDA|hET-AR	4	Cytokine_Receptors
EDNRB	1910	endothelin receptor type B	ABCDS|ET-B|ET-BR|ETB|ETB1|ETBR|ETRB|HSCR|HSCR2|WS4A	13	Cytokine_Receptors
EGFR	1956	epidermal growth factor receptor	ERBB|ERBB1|HER1|NISBD2|PIG61|mENA	7	Cytokine_Receptors
ENG	2022	endoglin	END|HHT1|ORW1	9	Cytokine_Receptors
EPOR	2057	erythropoietin receptor	EPO-R	19	Cytokine_Receptors
ESR1	2099	estrogen receptor 1	ER|ESR|ESRA|ESTRR|Era|NR3A1	6	Cytokine_Receptors
ESR2	2100	estrogen receptor 2	ER-BETA|ESR-BETA|ESRB|ESTRB|Erb|NR3A2|ODG8	14	Cytokine_Receptors
ESRRA	2101	estrogen related receptor alpha	ERR1|ERRa|ERRalpha|ESRL1|NR3B1	11	Cytokine_Receptors
ESRRB	2103	estrogen related receptor beta	DFNB35|ERR beta-2|ERR2|ERRb|ERRbeta2|ESRL2|NR3B2	14	Cytokine_Receptors
ESRRG	2104	estrogen related receptor gamma	ERR-gamma|ERR3|ERRg|ERRgamma|NR3B3	1	Cytokine_Receptors
FGFR1	2260	fibroblast growth factor receptor 1	BFGFR|CD331|CEK|ECCL|FGFBR|FGFR-1|FLG|FLT-2|FLT2|HBGFR|HH2|HRTFDS|KAL2|N-SAM|OGD|bFGF-R-1	8	Cytokine_Receptors
FGFR2	2263	fibroblast growth factor receptor 2	BBDS|BEK|BFR-1|CD332|CEK3|CFD1|ECT1|JWS|K-SAM|KGFR|TK14|TK25	10	Cytokine_Receptors
FGFR3	2261	fibroblast growth factor receptor 3	ACH|CD333|CEK2|HSFGFR3EX|JTK4	4	Cytokine_Receptors
FGFR4	2264	fibroblast growth factor receptor 4	CD334|JTK2|TKF	5	Cytokine_Receptors
FGFRL1	53834	fibroblast growth factor receptor like 1	FGFR-5|FGFR5|FHFR	4	Cytokine_Receptors
FLT1	2321	fms related receptor tyrosine kinase 1	FLT|FLT-1|VEGFR-1|VEGFR1	13	Cytokine_Receptors
FLT3	2322	fms related receptor tyrosine kinase 3	CD135|FLK-2|FLK2|STK1	13	Cytokine_Receptors
FLT4	2324	fms related receptor tyrosine kinase 4	CHTD7|FLT-4|FLT41|LMPH1A|LMPHM1|PCL|VEGFR-3|VEGFR3	5	Cytokine_Receptors
FPR1	2357	formyl peptide receptor 1	FMLP|FPR	19	Cytokine_Receptors
FPR2	2358	formyl peptide receptor 2	ALXR|FMLP-R-II|FMLPX|FPR2A|FPRH1|FPRH2|FPRL1|HM63|LXA4R	19	Cytokine_Receptors
FPR2	2358	formyl peptide receptor 2	ALXR|FMLP-R-II|FMLPX|FPR2A|FPRH1|FPRH2|FPRL1|HM63|LXA4R	19	Cytokine_Receptors
FSHR	2492	follicle stimulating hormone receptor	FSHR1|FSHRO|LGR1|ODG1	2	Cytokine_Receptors
GALR2	8811	galanin receptor 2	GAL2-R|GALNR2|GALR-2	17	Cytokine_Receptors
GALR3	8484	galanin receptor 3	-	22	Cytokine_Receptors
GCGR	2642	glucagon receptor	GGR|GL-R	17	Cytokine_Receptors
GHR	2690	growth hormone receptor	GHBP|GHIP	5	Cytokine_Receptors
GHRHR	2692	growth hormone releasing hormone receptor	GHRFR|GRFR|IGHD1B|IGHD4	7	Cytokine_Receptors
GHSR	2693	growth hormone secretagogue receptor	GHDP	3	Cytokine_Receptors
GIPR	2696	gastric inhibitory polypeptide receptor	PGQTL2	19	Cytokine_Receptors
GLP1R	2740	glucagon like peptide 1 receptor	GLP-1|GLP-1-R|GLP-1R	6	Cytokine_Receptors
GLP2R	9340	glucagon like peptide 2 receptor	-	17	Cytokine_Receptors
GNRHR	2798	gonadotropin releasing hormone receptor	GNRHR1|GRHR|HH7|LHRHR|LRHR	4	Cytokine_Receptors
GPER1	2852	G protein-coupled estrogen receptor 1	CEPR|CMKRL2|DRY12|FEG-1|GPCR-Br|GPER|GPR30|LERGU|LERGU2|LyGPR|mER	7	Cytokine_Receptors
GPR17	2840	G protein-coupled receptor 17	-	2	Cytokine_Receptors
GPR32	2854	G protein-coupled receptor 32	RVDR1	19	Cytokine_Receptors
GPR33	2856	G protein-coupled receptor 33	-	14	Cytokine_Receptors
PTGDR2	11251	prostaglandin D2 receptor 2	CD294|CRTH2|DL1R|DP2|GPR44	11	Cytokine_Receptors
C5AR2	27202	complement component 5a receptor 2	C5L2|GPF77|GPR77	19	Cytokine_Receptors
HNF4A	3172	hepatocyte nuclear factor 4 alpha	FRTS4|HNF4|HNF4a7|HNF4a8|HNF4a9|HNF4alpha|MODY|MODY1|NR2A1|NR2A21|TCF|TCF14	20	Cytokine_Receptors
HNF4G	3174	hepatocyte nuclear factor 4 gamma	NR2A2|NR2A3	8	Cytokine_Receptors
HTR3A	3359	5-hydroxytryptamine receptor 3A	5-HT-3|5-HT3A|5-HT3R|5HT3R|HTR3	11	Cytokine_Receptors
HTR3B	9177	5-hydroxytryptamine receptor 3B	5-HT3B	11	Cytokine_Receptors
HTR3C	170572	5-hydroxytryptamine receptor 3C	-	3	Cytokine_Receptors
HTR3D	200909	5-hydroxytryptamine receptor 3D	5HT3D	3	Cytokine_Receptors
HTR3E	285242	5-hydroxytryptamine receptor 3E	5-HT3-E|5-HT3E|5-HT3c1	3	Cytokine_Receptors
IFNAR1	3454	interferon alpha and beta receptor subunit 1	AVP|IFN-alpha-REC|IFNAR|IFNBR|IFRC	21	Cytokine_Receptors
IFNAR2	3455	interferon alpha and beta receptor subunit 2	IFN-R|IFN-alpha-REC|IFNABR|IFNARB|IMD45	21	Cytokine_Receptors
IFNGR1	3459	interferon gamma receptor 1	CD119|IFNGR|IMD27A|IMD27B	6	Cytokine_Receptors
IFNGR2	3460	interferon gamma receptor 2	AF-1|IFGR2|IFNGT1|IMD28	21	Cytokine_Receptors
IGF1R	3480	insulin like growth factor 1 receptor	CD221|IGFIR|IGFR|JTK13	15	Cytokine_Receptors
IGF2R	3482	insulin like growth factor 2 receptor	CD222|CI-M6PR|CIMPR|M6P-R|M6P/IGF2R|MPR 300|MPR1|MPR300|MPRI	6	Cytokine_Receptors
IL10RA	3587	interleukin 10 receptor subunit alpha	CD210|CD210a|CDW210A|HIL-10R|IL-10R1|IL10R	11	Cytokine_Receptors
IL10RB	3588	interleukin 10 receptor subunit beta	CDW210B|CRF2-4|CRFB4|D21S58|D21S66|IL-10R2	21	Cytokine_Receptors
IL11RA	3590	interleukin 11 receptor subunit alpha	CRSDA	9	Cytokine_Receptors
IL12RB1	3594	interleukin 12 receptor subunit beta 1	CD212|IL-12R-BETA1|IL12RB|IMD30	19	Cytokine_Receptors
IL12RB2	3595	interleukin 12 receptor subunit beta 2	-	1	Cytokine_Receptors
IL13RA1	3597	interleukin 13 receptor subunit alpha 1	CD213A1|CT19|IL-13Ra|NR4	X	Cytokine_Receptors
IL13RA2	3598	interleukin 13 receptor subunit alpha 2	CD213A2|CT19|IL-13R|IL13BP	X	Cytokine_Receptors
IL15RA	3601	interleukin 15 receptor subunit alpha	CD215	10	Cytokine_Receptors
IL2RB	3560	interleukin 2 receptor subunit beta	CD122|IL15RB|IMD63|P70-75	22	Cytokine_Receptors
IL17RA	23765	interleukin 17 receptor A	CANDF5|CD217|CDw217|IL-17RA|IL17R|IMD51|hIL-17R	22	Cytokine_Receptors
IL17RB	55540	interleukin 17 receptor B	CRL4|EVI27|IL17BR|IL17RH1	3	Cytokine_Receptors
IL17RC	84818	interleukin 17 receptor C	CANDF9|IL17-RL|IL17RL	3	Cytokine_Receptors
IL17RD	54756	interleukin 17 receptor D	HH18|IL-17RD|IL17RLM|SEF	3	Cytokine_Receptors
IL17RE	132014	interleukin 17 receptor E	-	3	Cytokine_Receptors
IL18R1	8809	interleukin 18 receptor 1	CD218a|CDw218a|IL-18R-alpha|IL-18Ralpha|IL-1Rrp|IL18RA|IL18Ralpha2|IL1RRP	2	Cytokine_Receptors
IL18RAP	8807	interleukin 18 receptor accessory protein	ACPL|CD218b|CDw218b|IL-18R-beta|IL-18RAcP|IL-18Rbeta|IL-1R-7|IL-1R7|IL-1RAcPL|IL18RB	2	Cytokine_Receptors
IL1R1	3554	interleukin 1 receptor type 1	CD121A|D2S1473|IL-1R-alpha|IL1R|IL1RA|P80	2	Cytokine_Receptors
IL1R2	7850	interleukin 1 receptor type 2	CD121b|CDw121b|IL-1R-2|IL-1RT-2|IL-1RT2|IL1R2c|IL1RB	2	Cytokine_Receptors
IL1RAP	3556	interleukin 1 receptor accessory protein	C3orf13|IL-1RAcP|IL1R3	3	Cytokine_Receptors
IL1RL1	9173	interleukin 1 receptor like 1	DER4|FIT-1|IL33R|ST2|ST2L|ST2V|T1	2	Cytokine_Receptors
IL1RL2	8808	interleukin 1 receptor like 2	IL-1Rrp2|IL-36R|IL1R-rp2|IL1RRP2	2	Cytokine_Receptors
IL20RA	53832	interleukin 20 receptor subunit alpha	CRF2-8|IL-20R-alpha|IL-20R1|IL-20RA	6	Cytokine_Receptors
IL20RB	53833	interleukin 20 receptor subunit beta	DIRS1|FNDC6|IL-20R2	3	Cytokine_Receptors
IL21R	50615	interleukin 21 receptor	CD360|IMD56|NILR	16	Cytokine_Receptors
IL22RA1	58985	interleukin 22 receptor subunit alpha 1	CRF2-9|IL22R|IL22R1	1	Cytokine_Receptors
IL22RA2	116379	interleukin 22 receptor subunit alpha 2	CRF2-10|CRF2-S1|CRF2X|IL-22BP|IL-22R-alpha-2|IL-22RA2|ZCYTOR16	6	Cytokine_Receptors
IL23R	149233	interleukin 23 receptor	-	1	Cytokine_Receptors
IL27RA	9466	interleukin 27 receptor subunit alpha	CRL1|IL-27RA|IL27R|TCCR|WSX1|zcytor1	19	Cytokine_Receptors
IFNLR1	163702	interferon lambda receptor 1	CRF2/12|IFNLR|IL-28R1|IL28RA|LICR2	1	Cytokine_Receptors
IL2RA	3559	interleukin 2 receptor subunit alpha	CD25|IDDM10|IL2R|IMD41|TCGFR|p55	10	Cytokine_Receptors
IL2RB	3560	interleukin 2 receptor subunit beta	CD122|IL15RB|IMD63|P70-75	22	Cytokine_Receptors
IL2RG	3561	interleukin 2 receptor subunit gamma	CD132|CIDX|IL-2RG|IMD4|P64|SCIDX|SCIDX1	X	Cytokine_Receptors
IL31RA	133396	interleukin 31 receptor A	CRL|CRL3|GLM-R|GLMR|GPL|IL-31RA|PLCA2|PRO21384|hGLM-R	5	Cytokine_Receptors
IL3RA	3563	interleukin 3 receptor subunit alpha	CD123|IL3R|IL3RAY|IL3RX|IL3RY|hIL-3Ra	X|Y	Cytokine_Receptors
IL4R	3566	interleukin 4 receptor	CD124|IL-4RA|IL4RA	16	Cytokine_Receptors
IL5RA	3568	interleukin 5 receptor subunit alpha	CD125|CDw125|HSIL5R3|IL5R	3	Cytokine_Receptors
IL6R	3570	interleukin 6 receptor	CD126|IL-6R-1|IL-6RA|IL6Q|IL6RA|IL6RQ|gp80	1	Cytokine_Receptors
IL7R	3575	interleukin 7 receptor	CD127|CDW127|IL-7R-alpha|IL7RA|ILRA	5	Cytokine_Receptors
CXCR1	3577	C-X-C motif chemokine receptor 1	C-C|C-C-CKR-1|CD128|CD181|CDw128a|CKR-1|CMKAR1|IL8R1|IL8RA|IL8RBA	2	Cytokine_Receptors
CXCR2	3579	C-X-C motif chemokine receptor 2	CD182|CDw128b|CMKAR2|IL8R2|IL8RA|IL8RB	2	Cytokine_Receptors
IL9R	3581	interleukin 9 receptor	CD129|IL-9R	X|Y	Cytokine_Receptors
INSR	3643	insulin receptor	CD220|HHF5	19	Cytokine_Receptors
KDR	3791	kinase insert domain receptor	CD309|FLK1|VEGFR|VEGFR2	4	Cytokine_Receptors
LEPR	3953	leptin receptor	CD295|LEP-R|LEPRD|OB-R|OBR	1	Cytokine_Receptors
LGR4	55366	leucine rich repeat containing G protein-coupled receptor 4	BNMD17|GPR48	11	Cytokine_Receptors
LGR5	8549	leucine rich repeat containing G protein-coupled receptor 5	FEX|GPR49|GPR67|GRP49|HG38	12	Cytokine_Receptors
LGR6	59352	leucine rich repeat containing G protein-coupled receptor 6	GPCR|VTS20631	1	Cytokine_Receptors
LHCGR	3973	luteinizing hormone/choriogonadotropin receptor	HHG|LCGR|LGR2|LH/CG-R|LH/CGR|LHR|LHRHR|LSH-R|ULG5	2	Cytokine_Receptors
LIFR	3977	LIF receptor subunit alpha	CD118|LIF-R|SJS2|STWS|SWS	5	Cytokine_Receptors
LTB4R	1241	leukotriene B4 receptor	BLT1|BLTR|CMKRL1|GPR16|LTB4R1|LTBR1|P2RY7|P2Y7	14	Cytokine_Receptors
LTB4R2	56413	leukotriene B4 receptor 2	BLT2|BLTR2|JULF2|KPG_004|LTB4-R 2|LTB4-R2|NOP9	14	Cytokine_Receptors
LTBR	4055	lymphotoxin beta receptor	D12S370|LT-BETA-R|TNF-R-III|TNFCR|TNFR-RP|TNFR2-RP|TNFR3|TNFRSF3	12	Cytokine_Receptors
MC1R	4157	melanocortin 1 receptor	CMM5|MSH-R|SHEP2	16	Cytokine_Receptors
MC2R	4158	melanocortin 2 receptor	ACTHR	18	Cytokine_Receptors
MC3R	4159	melanocortin 3 receptor	BMIQ9|MC3|MC3-R|OB20|OQTL	20	Cytokine_Receptors
MC4R	4160	melanocortin 4 receptor	BMIQ20	18	Cytokine_Receptors
MCHR1	2847	melanin concentrating hormone receptor 1	GPR24|MCH-1R|MCH1R|SLC-1|SLC1	22	Cytokine_Receptors
MCHR2	84539	melanin concentrating hormone receptor 2	GPR145|GPRv17|MCH-2R|MCH-R2|MCH2|MCH2R|MCHR-2|SLT	6	Cytokine_Receptors
MET	4233	MET proto-oncogene, receptor tyrosine kinase	AUTS9|DFNB97|HGFR|RCCP2|c-Met	7	Cytokine_Receptors
MLNR	2862	motilin receptor	GPR38|MTLR1	13	Cytokine_Receptors
MPL	4352	MPL proto-oncogene, thrombopoietin receptor	C-MPL|CD110|MPLV|THCYT2|THPOR|TPOR	1	Cytokine_Receptors
MTNR1A	4543	melatonin receptor 1A	MEL-1A-R|MT1	4	Cytokine_Receptors
MTNR1B	4544	melatonin receptor 1B	FGQTL2|MEL-1B-R|MT2	11	Cytokine_Receptors
NGFR	4804	nerve growth factor receptor	CD271|Gp80-LNGFR|TNFRSF16|p75(NTR)|p75NTR	17	Cytokine_Receptors
NMBR	4829	neuromedin B receptor	BB1|BB1R|NMB-R	6	Cytokine_Receptors
NPR1	4881	natriuretic peptide receptor 1	ANPRA|ANPa|GUC2A|GUCY2A|NPRA	1	Cytokine_Receptors
NPR3	4883	natriuretic peptide receptor 3	ANP-C|ANPR-C|ANPRC|C5orf23|GUCY2B|NPR-C|NPRC	5	Cytokine_Receptors
NR0B1	190	nuclear receptor subfamily 0 group B member 1	AHC|AHCH|AHX|DAX-1|DAX1|DSS|GTD|HHG|NROB1|SRXY2	X	Cytokine_Receptors
NR0B2	8431	nuclear receptor subfamily 0 group B member 2	SHP|SHP1	1	Cytokine_Receptors
NR1D1	9572	nuclear receptor subfamily 1 group D member 1	EAR1|REVERBA|REVERBalpha|THRA1|THRAL|ear-1|hRev	17	Cytokine_Receptors
NR1D2	9975	nuclear receptor subfamily 1 group D member 2	BD73|EAR-1R|REVERBB|REVERBbeta|RVR	3	Cytokine_Receptors
NR1H2	7376	nuclear receptor subfamily 1 group H member 2	LXR-b|LXRB|NER|NER-I|RIP15|UNR	19	Cytokine_Receptors
NR1H3	10062	nuclear receptor subfamily 1 group H member 3	LXR-a|LXRA|RLD-1	11	Cytokine_Receptors
NR1H4	9971	nuclear receptor subfamily 1 group H member 4	BAR|FXR|HRR-1|HRR1|PFIC5|RIP14	12	Cytokine_Receptors
NR1I2	8856	nuclear receptor subfamily 1 group I member 2	BXR|ONR1|PAR|PAR1|PAR2|PARq|PRR|PXR|SAR|SXR	3	Cytokine_Receptors
NR1I3	9970	nuclear receptor subfamily 1 group I member 3	CAR|CAR1|MB67	1	Cytokine_Receptors
NR2C1	7181	nuclear receptor subfamily 2 group C member 1	TR2	12	Cytokine_Receptors
NR2C2	7182	nuclear receptor subfamily 2 group C member 2	TAK1|TR4	3	Cytokine_Receptors
NR2E1	7101	nuclear receptor subfamily 2 group E member 1	TLL|TLX|XTLL	6	Cytokine_Receptors
NR2E3	10002	nuclear receptor subfamily 2 group E member 3	ESCS|PNR|RNR|RP37|rd7	15	Cytokine_Receptors
NR2F1	7025	nuclear receptor subfamily 2 group F member 1	BBOAS|BBSOAS|COUP-TFI|COUPTF1|EAR-3|EAR3|ERBAL3|SVP44|TCFCOUP1|TFCOUP1	5	Cytokine_Receptors
NR2F2	7026	nuclear receptor subfamily 2 group F member 2	ARP-1|ARP1|CHTD4|COUPTF2|COUPTFB|COUPTFII|NF-E3|SVP40|TFCOUP2	15	Cytokine_Receptors
NR2F6	2063	nuclear receptor subfamily 2 group F member 6	EAR-2|EAR2|ERBAL2	19	Cytokine_Receptors
NR3C1	2908	nuclear receptor subfamily 3 group C member 1	GCCR|GCR|GCRST|GR|GRL	5	Cytokine_Receptors
NR3C2	4306	nuclear receptor subfamily 3 group C member 2	MCR|MLR|MR|NR3C2VIT	4	Cytokine_Receptors
NR4A1	3164	nuclear receptor subfamily 4 group A member 1	GFRP1|HMR|N10|NAK-1|NGFIB|NP10|NUR77|TR3	12	Cytokine_Receptors
NR4A2	4929	nuclear receptor subfamily 4 group A member 2	HZF-3|NOT|NURR1|RNR1|TINUR	2	Cytokine_Receptors
NR4A3	8013	nuclear receptor subfamily 4 group A member 3	CHN|CSMF|MINOR|NOR1|TEC	9	Cytokine_Receptors
NR5A1	2516	nuclear receptor subfamily 5 group A member 1	AD4BP|ELP|FTZ1|FTZF1|POF7|SF-1|SF1|SPGF8|SRXX4|SRXY3|hSF-1	9	Cytokine_Receptors
NR5A2	2494	nuclear receptor subfamily 5 group A member 2	B1F|B1F2|CPF|FTF|FTZ-F1|FTZ-F1beta|LRH-1|LRH1|hB1F-2	1	Cytokine_Receptors
NR6A1	2649	nuclear receptor subfamily 6 group A member 1	CT150|GCNF|GCNF1|NR61|RTR|hGCNF|hRTR	9	Cytokine_Receptors
NRP1	8829	neuropilin 1	BDCA4|CD304|NP1|NRP|VEGF165R	10	Cytokine_Receptors
NRP2	8828	neuropilin 2	NP2|NPN2|PRO2714|VEGF165R2	2	Cytokine_Receptors
OGFR	11054	opioid growth factor receptor	-	20	Cytokine_Receptors
OPRD1	4985	opioid receptor delta 1	DOP|DOR|DOR1|OPRD	1	Cytokine_Receptors
OPRK1	4986	opioid receptor kappa 1	K-OR-1|KOP|KOR|KOR-1|KOR1|OPRK	8	Cytokine_Receptors
OPRL1	4987	opioid related nociceptin receptor 1	KOR-3|KOR3|NOCIR|NOP|NOPr|OOR|OPRL|ORL1	20	Cytokine_Receptors
OPRM1	4988	opioid receptor mu 1	LMOR|M-OR-1|MOP|MOR|MOR1|OPRM	6	Cytokine_Receptors
OSMR	9180	oncostatin M receptor	IL-31R-beta|IL-31RB|OSMRB|OSMRbeta|PLCA1	5	Cytokine_Receptors
OXTR	5021	oxytocin receptor	OT-R	3	Cytokine_Receptors
PGR	5241	progesterone receptor	NR3C3|PR	11	Cytokine_Receptors
PGRMC2	10424	progesterone receptor membrane component 2	DG6|PMBP	4	Cytokine_Receptors
PLAUR	5329	plasminogen activator, urokinase receptor	CD87|U-PAR|UPAR|URKR	19	Cytokine_Receptors
PLXNA1	5361	plexin A1	NOV|NOVP|PLEXIN-A1|PLXN1	3	Cytokine_Receptors
PLXNA2	5362	plexin A2	OCT|PLXN2	1	Cytokine_Receptors
PLXNA3	55558	plexin A3	6.3|HSSEXGENE|PLXN3|PLXN4|XAP-6	X	Cytokine_Receptors
PLXNA4	91584	plexin A4	FAYV2820|PLEXA4|PLXNA4A|PLXNA4B|PRO34003	7	Cytokine_Receptors
PLXNB1	5364	plexin B1	PLEXIN-B1|PLXN5|SEP	3	Cytokine_Receptors
PLXNB2	23654	plexin B2	MM1|Nbla00445|PLEXB2|dJ402G11.3	22	Cytokine_Receptors
PLXNB3	5365	plexin B3	PLEXB3|PLEXR|PLXN6	X	Cytokine_Receptors
PLXNC1	10154	plexin C1	CD232|PLXN-C1|VESPR	12	Cytokine_Receptors
PLXND1	23129	plexin D1	PLEXD1	3	Cytokine_Receptors
PPARA	5465	peroxisome proliferator activated receptor alpha	NR1C1|PPAR|PPARalpha|hPPAR	22	Cytokine_Receptors
PPARD	5467	peroxisome proliferator activated receptor delta	FAAR|NR1C2|NUC1|NUCI|NUCII|PPARB	6	Cytokine_Receptors
PPARG	5468	peroxisome proliferator activated receptor gamma	CIMT1|GLM1|NR1C3|PPARG1|PPARG2|PPARG5|PPARgamma	3	Cytokine_Receptors
PRLHR	2834	prolactin releasing hormone receptor	GPR10|GR3|PrRPR	10	Cytokine_Receptors
PRLR	5618	prolactin receptor	HPRL|MFAB|RI-PRLR|hPRLrI	5	Cytokine_Receptors
PTAFR	5724	platelet activating factor receptor	PAFR	1	Cytokine_Receptors
PTGDR	5729	prostaglandin D2 receptor	AS1|ASRT1|DP|DP1|PTGDR1	14	Cytokine_Receptors
PTGDS	5730	prostaglandin D2 synthase	L-PGDS|LPGDS|PDS|PGD2|PGDS|PGDS2	9	Cytokine_Receptors
PTGER1	5731	prostaglandin E receptor 1	EP1	19	Cytokine_Receptors
PTGER2	5732	prostaglandin E receptor 2	EP2	14	Cytokine_Receptors
PTGER3	5733	prostaglandin E receptor 3	EP3|EP3-I|EP3-II|EP3-III|EP3-IV|EP3-VI|EP3e|PGE2-R|lnc003875	1	Cytokine_Receptors
PTGER4	5734	prostaglandin E receptor 4	EP4|EP4R	5	Cytokine_Receptors
PTGFR	5737	prostaglandin F receptor	FP	1	Cytokine_Receptors
PTH1R	5745	parathyroid hormone 1 receptor	EKNS|PFE|PTHR|PTHR1	3	Cytokine_Receptors
PTH2R	5746	parathyroid hormone 2 receptor	PTHR2	2	Cytokine_Receptors
RARA	5914	retinoic acid receptor alpha	NR1B1|RAR	17	Cytokine_Receptors
RARB	5915	retinoic acid receptor beta	HAP|MCOPS12|NR1B2|RARbeta1|RRB2	3	Cytokine_Receptors
RARG	5916	retinoic acid receptor gamma	NR1B3|RARC	12	Cytokine_Receptors
ROBO1	6091	roundabout guidance receptor 1	DUTT1|SAX3	3	Cytokine_Receptors
ROBO2	6092	roundabout guidance receptor 2	SAX3	3	Cytokine_Receptors
ROBO3	64221	roundabout guidance receptor 3	HGPPS|HGPPS1|HGPS|RBIG1|RIG1	11	Cytokine_Receptors
RORA	6095	RAR related orphan receptor A	IDDECA|NR1F1|ROR1|ROR2|ROR3|RZR-ALPHA|RZRA	15	Cytokine_Receptors
RORB	6096	RAR related orphan receptor B	EIG15|NR1F2|ROR-BETA|RZR-BETA|RZRB|bA133M9.1	9	Cytokine_Receptors
RORC	6097	RAR related orphan receptor C	IMD42|NR1F3|RORG|RZR-GAMMA|RZRG|TOR	1	Cytokine_Receptors
RXFP1	59350	relaxin family peptide receptor 1	LGR7|RXFPR1	4	Cytokine_Receptors
RXFP2	122042	relaxin family peptide receptor 2	GPR106|GREAT|INSL3R|LGR8|LGR8.1|RXFPR2	13	Cytokine_Receptors
RXFP3	51289	relaxin family peptide receptor 3	GPCR135|RLN3R1|RXFPR3|SALPR	5	Cytokine_Receptors
RXRA	6256	retinoid X receptor alpha	NR2B1	9	Cytokine_Receptors
RXRB	6257	retinoid X receptor beta	DAUDI6|H-2RIIBP|NR2B2|RCoR-1	6	Cytokine_Receptors
RXRG	6258	retinoid X receptor gamma	NR2B3|RXRC	1	Cytokine_Receptors
S1PR1	1901	sphingosine-1-phosphate receptor 1	CD363|CHEDG1|D1S3362|ECGF1|EDG-1|EDG1|S1P1	1	Cytokine_Receptors
S1PR2	9294	sphingosine-1-phosphate receptor 2	AGR16|DFNB68|EDG-5|EDG5|Gpcr13|H218|LPB2|S1P2	19	Cytokine_Receptors
SCTR	6344	secretin receptor	SR	2	Cytokine_Receptors
SDC1	6382	syndecan 1	CD138|SDC|SYND1|syndecan	2	Cytokine_Receptors
SDC2	6383	syndecan 2	CD362|HSPG|HSPG1|SYND2	8	Cytokine_Receptors
SDC3	9672	syndecan 3	SDCN|SYND3	1	Cytokine_Receptors
SDC4	6385	syndecan 4	SYND4	20	Cytokine_Receptors
SORT1	6272	sortilin 1	Gp95|LDLCQ6|NT3|NTR3	1	Cytokine_Receptors
SSTR1	6751	somatostatin receptor 1	SRIF-2|SS-1-R|SS1-R|SS1R	14	Cytokine_Receptors
SSTR2	6752	somatostatin receptor 2	-	17	Cytokine_Receptors
SSTR5	6755	somatostatin receptor 5	SS-5-R	16	Cytokine_Receptors
ST2	6761	-	-	11	Cytokine_Receptors
TACR1	6869	tachykinin receptor 1	NK1R|NKIR|SPR|TAC1R	2	Cytokine_Receptors
TEK	7010	TEK receptor tyrosine kinase	CD202B|GLC3E|TIE-2|TIE2|VMCM|VMCM1	9	Cytokine_Receptors
TGFBR1	7046	transforming growth factor beta receptor 1	AAT5|ACVRLK4|ALK-5|ALK5|ESS1|LDS1|LDS1A|LDS2A|MSSE|SKR4|TBR-i|TBRI|TGFR-1|tbetaR-I	9	Cytokine_Receptors
TGFBR2	7048	transforming growth factor beta receptor 2	AAT3|FAA3|LDS1B|LDS2|LDS2B|MFS2|RIIC|TAAD2|TBR-ii|TBRII|TGFR-2|TGFbeta-RII	3	Cytokine_Receptors
TGFBR3	7049	transforming growth factor beta receptor 3	BGCAN|betaglycan	1	Cytokine_Receptors
THRA	7067	thyroid hormone receptor alpha	AR7|CHNG6|EAR7|ERB-T-1|ERBA|ERBA1|NR1A1|THRA1|THRA2|c-ERBA-1	17	Cytokine_Receptors
THRB	7068	thyroid hormone receptor beta	C-ERBA-2|C-ERBA-BETA|ERBA2|GRTH|NR1A2|PRTH|THR1|THRB1|THRB2	3	Cytokine_Receptors
TIE1	7075	tyrosine kinase with immunoglobulin like and EGF like domains 1	JTK14|TIE	1	Cytokine_Receptors
TNFRSF10A	8797	TNF receptor superfamily member 10a	APO2|CD261|DR4|TRAILR-1|TRAILR1	8	Cytokine_Receptors
TNFRSF10B	8795	TNF receptor superfamily member 10b	CD262|DR5|KILLER|KILLER/DR5|TRAIL-R2|TRAILR2|TRICK2|TRICK2A|TRICK2B|TRICKB|ZTNFR9	8	Cytokine_Receptors
TNFRSF10C	8794	TNF receptor superfamily member 10c	CD263|DCR1|DCR1-TNFR|LIT|TRAIL-R3|TRAILR3|TRID	8	Cytokine_Receptors
TNFRSF10D	8793	TNF receptor superfamily member 10d	CD264|DCR2|TRAIL-R4|TRAILR4|TRUNDD	8	Cytokine_Receptors
TNFRSF11A	8792	TNF receptor superfamily member 11a	CD265|FEO|LOH18CR1|ODFR|OFE|OPTB7|OSTS|PDB2|RANK|TRANCER	18	Cytokine_Receptors
TNFRSF12A	51330	TNF receptor superfamily member 12A	CD266|FN14|TWEAKR	16	Cytokine_Receptors
TNFRSF13B	23495	TNF receptor superfamily member 13B	CD267|CVID|CVID2|IGAD2|RYZN|TACI|TNFRSF14B	17	Cytokine_Receptors
TNFRSF13C	115650	TNF receptor superfamily member 13C	BAFF-R|BAFFR|BROMIX|CD268|CVID4|prolixin	22	Cytokine_Receptors
TNFRSF14	8764	TNF receptor superfamily member 14	ATAR|CD270|HVEA|HVEM|LIGHTR|TR2	1	Cytokine_Receptors
TNFRSF17	608	TNF receptor superfamily member 17	BCM|BCMA|CD269|TNFRSF13A	16	Cytokine_Receptors
TNFRSF18	8784	TNF receptor superfamily member 18	AITR|CD357|ENERGEN|GITR|GITR-D	1	Cytokine_Receptors
TNFRSF19	55504	TNF receptor superfamily member 19	TAJ|TAJ-alpha|TRADE|TROY	13	Cytokine_Receptors
TNFRSF1A	7132	TNF receptor superfamily member 1A	CD120a|FPF|TBP1|TNF-R|TNF-R-I|TNF-R55|TNFAR|TNFR1|TNFR55|TNFR60|p55|p55-R|p60	12	Cytokine_Receptors
TNFRSF1B	7133	TNF receptor superfamily member 1B	CD120b|TBPII|TNF-R-II|TNF-R75|TNFBR|TNFR1B|TNFR2|TNFR80|p75|p75TNFR	1	Cytokine_Receptors
TNFRSF21	27242	TNF receptor superfamily member 21	BM-018|CD358|DR6	6	Cytokine_Receptors
TNFRSF25	8718	TNF receptor superfamily member 25	APO-3|DDR3|DR3|GEF720|LARD|PLEKHG5|TNFRSF12|TR3|TRAMP|WSL-1|WSL-LR	1	Cytokine_Receptors
TNFRSF4	7293	TNF receptor superfamily member 4	ACT35|CD134|IMD16|OX40|TXGP1L	1	Cytokine_Receptors
TNFRSF6B	8771	TNF receptor superfamily member 6b	DCR3|DJ583P15.1.1|M68|M68E|TR6	20	Cytokine_Receptors
TNFRSF8	943	TNF receptor superfamily member 8	CD30|D1S166E|Ki-1	1	Cytokine_Receptors
TNFRSF9	3604	TNF receptor superfamily member 9	4-1BB|CD137|CDw137|ILA	1	Cytokine_Receptors
TRHR	7201	thyrotropin releasing hormone receptor	CHNG7|TRH-R	8	Cytokine_Receptors
TSHR	7253	thyroid stimulating hormone receptor	CHNG1|LGR3|hTSHR-I	14	Cytokine_Receptors
TUBB3	10381	tubulin beta 3 class III	CDCBM|CDCBM1|CFEOM3|CFEOM3A|FEOM3|TUBB4|beta-4	16	Cytokine_Receptors
VDR	7421	vitamin D receptor	NR1I1|PPP1R163	12	Cytokine_Receptors
VIPR1	7433	vasoactive intestinal peptide receptor 1	HVR1|II|PACAP-R-2|PACAP-R2|RDC1|V1RG|VAPC1|VIP-R-1|VIPR|VIRG|VPAC1|VPAC1R|VPCAP1R	3	Cytokine_Receptors
VIPR2	7434	vasoactive intestinal peptide receptor 2	C16DUPq36.3|DUP7q36.3|PACAP-R-3|PACAP-R3|VIP-R-2|VPAC2|VPAC2R|VPCAP2R	7	Cytokine_Receptors
XCR1	2829	X-C motif chemokine receptor 1	CCXCR1|GPR5	3	Cytokine_Receptors
IFNA10	3446	interferon alpha 10	IFN-alphaC	9	Interferons
IFNA13	3447	interferon alpha 13	-	9	Interferons
IFNA14	3448	interferon alpha 14	IFN-alphaH|LEIF2H	9	Interferons
IFNA16	3449	interferon alpha 16	IFN-alpha-16|IFN-alphaO	9	Interferons
IFNA17	3451	interferon alpha 17	IFN-alphaI|IFNA|INFA|LEIF2C1	9	Interferons
IFNA2	3440	interferon alpha 2	IFN-alpha-2|IFN-alphaA|IFNA|IFNA2B|leIF A	9	Interferons
IFNA21	3452	interferon alpha 21	IFN-alphaI|LeIF F|leIF-F	9	Interferons
IFNA4	3441	interferon alpha 4	IFN-alpha4a|INFA4	9	Interferons
IFNA5	3442	interferon alpha 5	IFN-alpha-5|IFN-alphaG|INA5|INFA5|leIF G	9	Interferons
IFNA6	3443	interferon alpha 6	IFN-alphaK	9	Interferons
IFNA7	3444	interferon alpha 7	IFN-alphaJ|IFNA-J	9	Interferons
IFNA8	3445	interferon alpha 8	IFN-alphaB	9	Interferons
IFNB1	3456	interferon beta 1	IFB|IFF|IFN-beta|IFNB	9	Interferons
IFNE	338376	interferon epsilon	IFN-E|IFNE1|IFNT1|INFE1|PRO655	9	Interferons
IFNG	3458	interferon gamma	IFG|IFI	12	Interferons
IFNK	56832	interferon kappa	IFNT1|INFE1	9	Interferons
IFNW1	3467	interferon omega 1	-	9	Interferons
IFNAR2	3455	interferon alpha and beta receptor subunit 2	IFN-R|IFN-alpha-REC|IFNABR|IFNARB|IMD45	21	Interferon_Receptor
IFNGR1	3459	interferon gamma receptor 1	CD119|IFNGR|IMD27A|IMD27B	6	Interferon_Receptor
IFNGR2	3460	interferon gamma receptor 2	AF-1|IFGR2|IFNGT1|IMD28	21	Interferon_Receptor
IL11	3589	interleukin 11	AGIF|IL-11	19	Interleukins
IL12A	3592	interleukin 12A	CLMF|IL-12A|NFSK|NKSF1|P35	3	Interleukins
IL12B	3593	interleukin 12B	CLMF|CLMF2|IL-12B|IMD28|IMD29|NKSF|NKSF2	5	Interleukins
IL13	3596	interleukin 13	IL-13|P600	5	Interleukins
IL15	3600	interleukin 15	IL-15	4	Interleukins
IL16	3603	interleukin 16	LCF|NIL16|PRIL16|prIL-16	15	Interleukins
IL17A	3605	interleukin 17A	CTLA-8|CTLA8|IL-17|IL-17A|IL17	6	Interleukins
IL17B	27190	interleukin 17B	IL-17B|IL-20|NIRF|ZCYTO7	5	Interleukins
IL17C	27189	interleukin 17C	CX2|IL-17C	16	Interleukins
IL17D	53342	interleukin 17D	IL-17D	13	Interleukins
IL17F	112744	interleukin 17F	CANDF6|IL-17F|ML-1|ML1	6	Interleukins
IL18	3606	interleukin 18	IGIF|IL-18|IL-1g|IL1F4	11	Interleukins
IL19	29949	interleukin 19	IL-10C|MDA1|NG.1|ZMDA1	1	Interleukins
IL1A	3552	interleukin 1 alpha	IL-1 alpha|IL-1A|IL1|IL1-ALPHA|IL1F1	2	Interleukins
IL1B	3553	interleukin 1 beta	IL-1|IL1-BETA|IL1F2|IL1beta	2	Interleukins
IL1F10	84639	interleukin 1 family member 10	FIL1-theta|FKSG75|IL-1HY2|IL-38|IL1-theta|IL1HY2	2	Interleukins
IL36RN	26525	interleukin 36 receptor antagonist	FIL1|FIL1(DELTA)|FIL1D|IL-36Ra|IL1F5|IL1HY1|IL1L1|IL1RP3|IL36RA|PSORP|PSORS14	2	Interleukins
IL36A	27179	interleukin 36 alpha	FIL1|FIL1(EPSILON)|FIL1E|IL-1F6|IL1(EPSILON)|IL1F6	2	Interleukins
IL37	27178	interleukin 37	FIL1|FIL1(ZETA)|FIL1Z|IL-1F7|IL-1H|IL-1H4|IL-1RP1|IL-37|IL1F7|IL1H4|IL1RP1	2	Interleukins
IL36B	27177	interleukin 36 beta	FIL1|FIL1-(ETA)|FIL1H|FILI-(ETA)|IL-1F8|IL-1H2|IL1-ETA|IL1F8|IL1H2	2	Interleukins
IL36G	56300	interleukin 36 gamma	IL-1F9|IL-1H1|IL-1RP2|IL1E|IL1F9|IL1H1|IL1RP2	2	Interleukins
IL1RN	3557	interleukin 1 receptor antagonist	DIRA|ICIL-1RA|IL-1RN|IL-1ra|IL-1ra3|IL1F3|IL1RA|IRAP|MVCD4	2	Interleukins
IL2	3558	interleukin 2	IL-2|TCGF|lymphokine	4	Interleukins
IL20	50604	interleukin 20	IL-20|IL10D|ZCYTO10	1	Interleukins
IL21	59067	interleukin 21	CVID11|IL-21|Za11	4	Interleukins
IL22	50616	interleukin 22	IL-21|IL-22|IL-D110|IL-TIF|ILTIF|TIFIL-23|TIFa|zcyto18	12	Interleukins
IL23A	51561	interleukin 23 subunit alpha	IL-23|IL-23A|IL23P19|P19|SGRF	12	Interleukins
IL24	11009	interleukin 24	C49A|FISP|IL10B|MDA7|MOB5|ST16	1	Interleukins
IL25	64806	interleukin 25	IL17E	14	Interleukins
IL26	55801	interleukin 26	AK155|IL-26	12	Interleukins
IL27	246778	interleukin 27	IL-27|IL-27A|IL27A|IL27p28|IL30|p28	16	Interleukins
IFNL2	282616	interferon lambda 2	IL-28A|IL28A	19	Interleukins
IFNL3	282617	interferon lambda 3	IFN-lambda-3|IFN-lambda-4|IL-28B|IL-28C|IL28B|IL28C	19	Interleukins
IFNL1	282618	interferon lambda 1	IL-29|IL29	19	Interleukins
IL3	3562	interleukin 3	IL-3|MCGF|MULTI-CSF	5	Interleukins
IL31	386653	interleukin 31	IL-31	12	Interleukins
IL32	9235	interleukin 32	IL-32alpha|IL-32beta|IL-32delta|IL-32gamma|NK4|TAIF|TAIFa|TAIFb|TAIFc|TAIFd	16	Interleukins
IL33	90865	interleukin 33	C9orf26|DVS27|IL1F11|NF-HEV|NFEHEV	9	Interleukins
IL34	146433	interleukin 34	C16orf77|IL-34	16	Interleukins
IL4	3565	interleukin 4	BCGF-1|BCGF1|BSF-1|BSF1|IL-4	5	Interleukins
IL5	3567	interleukin 5	EDF|IL-5|TRF	5	Interleukins
IL6	3569	interleukin 6	BSF-2|BSF2|CDF|HGF|HSF|IFN-beta-2|IFNB2|IL-6	7	Interleukins
IL6ST	3572	interleukin 6 signal transducer	CD130|CDW130|GP130|HIES4|IL-6RB|sGP130	5	Interleukins
IL7	3574	interleukin 7	IL-7	8	Interleukins
CXCL8	3576	C-X-C motif chemokine ligand 8	GCP-1|GCP1|IL8|LECT|LUCT|LYNAP|MDNCF|MONAP|NAF|NAP-1|NAP1|SCYB8	4	Interleukins
IL9	3578	interleukin 9	HP40|IL-9|P40	5	Interleukins
TXLNA	200081	taxilin alpha	IL14|TXLN	1	Interleukins
IL10RA	3587	interleukin 10 receptor subunit alpha	CD210|CD210a|CDW210A|HIL-10R|IL-10R1|IL10R	11	Interleukins_Receptor
IL10RB	3588	interleukin 10 receptor subunit beta	CDW210B|CRF2-4|CRFB4|D21S58|D21S66|IL-10R2	21	Interleukins_Receptor
IL11RA	3590	interleukin 11 receptor subunit alpha	CRSDA	9	Interleukins_Receptor
IL12RB1	3594	interleukin 12 receptor subunit beta 1	CD212|IL-12R-BETA1|IL12RB|IMD30	19	Interleukins_Receptor
IL12RB2	3595	interleukin 12 receptor subunit beta 2	-	1	Interleukins_Receptor
IL13RA1	3597	interleukin 13 receptor subunit alpha 1	CD213A1|CT19|IL-13Ra|NR4	X	Interleukins_Receptor
IL13RA2	3598	interleukin 13 receptor subunit alpha 2	CD213A2|CT19|IL-13R|IL13BP	X	Interleukins_Receptor
IL15RA	3601	interleukin 15 receptor subunit alpha	CD215	10	Interleukins_Receptor
IL2RB	3560	interleukin 2 receptor subunit beta	CD122|IL15RB|IMD63|P70-75	22	Interleukins_Receptor
IL17RA	23765	interleukin 17 receptor A	CANDF5|CD217|CDw217|IL-17RA|IL17R|IMD51|hIL-17R	22	Interleukins_Receptor
IL17RB	55540	interleukin 17 receptor B	CRL4|EVI27|IL17BR|IL17RH1	3	Interleukins_Receptor
IL17RC	84818	interleukin 17 receptor C	CANDF9|IL17-RL|IL17RL	3	Interleukins_Receptor
IL17RD	54756	interleukin 17 receptor D	HH18|IL-17RD|IL17RLM|SEF	3	Interleukins_Receptor
IL17RE	132014	interleukin 17 receptor E	-	3	Interleukins_Receptor
IL18R1	8809	interleukin 18 receptor 1	CD218a|CDw218a|IL-18R-alpha|IL-18Ralpha|IL-1Rrp|IL18RA|IL18Ralpha2|IL1RRP	2	Interleukins_Receptor
IL18RAP	8807	interleukin 18 receptor accessory protein	ACPL|CD218b|CDw218b|IL-18R-beta|IL-18RAcP|IL-18Rbeta|IL-1R-7|IL-1R7|IL-1RAcPL|IL18RB	2	Interleukins_Receptor
IL1R1	3554	interleukin 1 receptor type 1	CD121A|D2S1473|IL-1R-alpha|IL1R|IL1RA|P80	2	Interleukins_Receptor
IL1R2	7850	interleukin 1 receptor type 2	CD121b|CDw121b|IL-1R-2|IL-1RT-2|IL-1RT2|IL1R2c|IL1RB	2	Interleukins_Receptor
IL1RAP	3556	interleukin 1 receptor accessory protein	C3orf13|IL-1RAcP|IL1R3	3	Interleukins_Receptor
IL1RL1	9173	interleukin 1 receptor like 1	DER4|FIT-1|IL33R|ST2|ST2L|ST2V|T1	2	Interleukins_Receptor
IL1RL2	8808	interleukin 1 receptor like 2	IL-1Rrp2|IL-36R|IL1R-rp2|IL1RRP2	2	Interleukins_Receptor
IL20RA	53832	interleukin 20 receptor subunit alpha	CRF2-8|IL-20R-alpha|IL-20R1|IL-20RA	6	Interleukins_Receptor
IL20RB	53833	interleukin 20 receptor subunit beta	DIRS1|FNDC6|IL-20R2	3	Interleukins_Receptor
IL21R	50615	interleukin 21 receptor	CD360|IMD56|NILR	16	Interleukins_Receptor
IL22RA1	58985	interleukin 22 receptor subunit alpha 1	CRF2-9|IL22R|IL22R1	1	Interleukins_Receptor
IL22RA2	116379	interleukin 22 receptor subunit alpha 2	CRF2-10|CRF2-S1|CRF2X|IL-22BP|IL-22R-alpha-2|IL-22RA2|ZCYTOR16	6	Interleukins_Receptor
IL23R	149233	interleukin 23 receptor	-	1	Interleukins_Receptor
IL27RA	9466	interleukin 27 receptor subunit alpha	CRL1|IL-27RA|IL27R|TCCR|WSX1|zcytor1	19	Interleukins_Receptor
IFNLR1	163702	interferon lambda receptor 1	CRF2/12|IFNLR|IL-28R1|IL28RA|LICR2	1	Interleukins_Receptor
IL2RA	3559	interleukin 2 receptor subunit alpha	CD25|IDDM10|IL2R|IMD41|TCGFR|p55	10	Interleukins_Receptor
IL2RB	3560	interleukin 2 receptor subunit beta	CD122|IL15RB|IMD63|P70-75	22	Interleukins_Receptor
IL2RG	3561	interleukin 2 receptor subunit gamma	CD132|CIDX|IL-2RG|IMD4|P64|SCIDX|SCIDX1	X	Interleukins_Receptor
IL31RA	133396	interleukin 31 receptor A	CRL|CRL3|GLM-R|GLMR|GPL|IL-31RA|PLCA2|PRO21384|hGLM-R	5	Interleukins_Receptor
IL3RA	3563	interleukin 3 receptor subunit alpha	CD123|IL3R|IL3RAY|IL3RX|IL3RY|hIL-3Ra	X|Y	Interleukins_Receptor
IL4R	3566	interleukin 4 receptor	CD124|IL-4RA|IL4RA	16	Interleukins_Receptor
IL5RA	3568	interleukin 5 receptor subunit alpha	CD125|CDw125|HSIL5R3|IL5R	3	Interleukins_Receptor
IL6R	3570	interleukin 6 receptor	CD126|IL-6R-1|IL-6RA|IL6Q|IL6RA|IL6RQ|gp80	1	Interleukins_Receptor
IL7R	3575	interleukin 7 receptor	CD127|CDW127|IL-7R-alpha|IL7RA|ILRA	5	Interleukins_Receptor
CXCR1	3577	C-X-C motif chemokine receptor 1	C-C|C-C-CKR-1|CD128|CD181|CDw128a|CKR-1|CMKAR1|IL8R1|IL8RA|IL8RBA	2	Interleukins_Receptor
CXCR2	3579	C-X-C motif chemokine receptor 2	CD182|CDw128b|CMKAR2|IL8R2|IL8RA|IL8RB	2	Interleukins_Receptor
IL9R	3581	interleukin 9 receptor	CD129|IL-9R	X|Y	Interleukins_Receptor
ST2	6761	-	-	11	Interleukins_Receptor
HLA-A	3105	major histocompatibility complex, class I, A	HLAA	6	NaturalKiller_Cell_Cytotoxicity
HLA-B	3106	major histocompatibility complex, class I, B	AS|B-4901|HLAB	6	NaturalKiller_Cell_Cytotoxicity
HLA-C	3107	major histocompatibility complex, class I, C	D6S204|HLA-JY3|HLAC|HLC-C|MHC|PSORS1	6	NaturalKiller_Cell_Cytotoxicity
HLA-E	3133	major histocompatibility complex, class I, E	HLA-6.2|QA1	6	NaturalKiller_Cell_Cytotoxicity
HLA-G	3135	major histocompatibility complex, class I, G	MHC-G	6	NaturalKiller_Cell_Cytotoxicity
KIR3DL1	3811	killer cell immunoglobulin like receptor, three Ig domains and long cytoplasmic tail 1	CD158E1|KIR|KIR3DL1/S1|NKAT-3|NKAT3|NKB1|NKB1B	19	NaturalKiller_Cell_Cytotoxicity
KIR3DL2	3812	killer cell immunoglobulin like receptor, three Ig domains and long cytoplasmic tail 2	3DL2|CD158K|KIR-3DL2|NKAT-4|NKAT4|NKAT4B|p140	19	NaturalKiller_Cell_Cytotoxicity
KIR2DL1	3802	killer cell immunoglobulin like receptor, two Ig domains and long cytoplasmic tail 1	CD158A|KIR-K64|KIR221|KIR2DL3|NKAT|NKAT-1|NKAT1|p58.1	19	NaturalKiller_Cell_Cytotoxicity
KIR2DL2	3803	killer cell immunoglobulin like receptor, two Ig domains and long cytoplasmic tail 2	CD158B1|CD158b|NKAT-6|NKAT6|p58.2	19	NaturalKiller_Cell_Cytotoxicity
KIR2DL3	3804	killer cell immunoglobulin like receptor, two Ig domains and long cytoplasmic tail 3	CD158B2|CD158b|GL183|KIR-023GB|KIR-K7b|KIR-K7c|KIR2DL|KIR2DS5|KIRCL23|NKAT|NKAT2|NKAT2A|NKAT2B|p58	19	NaturalKiller_Cell_Cytotoxicity
KIR2DL4	3805	killer cell immunoglobulin like receptor, two Ig domains and long cytoplasmic tail 4	CD158D|G9P|KIR-103AS|KIR-2DL4|KIR103|KIR103AS	19	NaturalKiller_Cell_Cytotoxicity
KIR2DL5A	57292	killer cell immunoglobulin like receptor, two Ig domains and long cytoplasmic tail 5A	CD158F|KIR2DL5|KIR2DL5.1|KIR2DL5.3	19	NaturalKiller_Cell_Cytotoxicity
KLRC1	3821	killer cell lectin like receptor C1	CD159A|NKG2|NKG2A	12	NaturalKiller_Cell_Cytotoxicity
KLRC2	3822	killer cell lectin like receptor C2	CD159c|NKG2-C|NKG2C	12	NaturalKiller_Cell_Cytotoxicity
KLRC3	3823	killer cell lectin like receptor C3	NKG2-E|NKG2E	12	NaturalKiller_Cell_Cytotoxicity
KLRD1	3824	killer cell lectin like receptor D1	CD94	12	NaturalKiller_Cell_Cytotoxicity
PTPN6	5777	protein tyrosine phosphatase non-receptor type 6	HCP|HCPH|HPTP1C|PTP-1C|SH-PTP1|SHP-1|SHP-1L|SHP1	12	NaturalKiller_Cell_Cytotoxicity
[truncated: 484 more rows]

## Sheet: TableS4.Primer sequence
PCR Primer
	Forward 5'-3'	Reverse 5'-3'
ACSL5	CTCAACCCGTCTTACCTCTTCT	GCAGCAACTTGTTAGGTCATTG
HSD17B11	CCTGCTTCTCCCGTTACTGAT	GATTTCGCCGGTGACTGATTT
CCL5	CCAGCAGTCGTCTTTGTCAC	CTCTGGGTTGGCACACACTT
NCF2	CCCACTCCCGGATTTGCTTC	GTCTCGGTTAATGCTTCTGGTAA
PSME1	CCAGTGCCTGATCCAGTCAAG	ACCACGATCTTTTCATTGCAGT
ACTB	CTCGCCTTTGCCGATCC	GAATCCTTCTGACCCATGCC
GAPDH	CATGTTCGTCATGGGTGTGAA	GGCATGGACTGTGGTCATGAG

## Sheet: TableS5.MEgreen_genes
gene_id
B2M
CD74
TMSB4X
HLA-B
HLA-DRA
ACTB
HLA-A
HLA-C
HLA-DRB1
HLA-E
HLA-DRB5
HLA-DPB1
ARHGDIB
C3
HLA-DPA1
LYZ
SERPING1
WARS
C1QA
HLA-DQB1
CTSZ
PSME1
STAT1
TUBB
PSMB8
C1QB
C1QC
TYROBP
NFKBIA
SRGN
RARRES3
LAPTM5
CTSS
HLA-DMA
IFITM1
ISG15
YWHAH
APOL1
BST2
TAPBP
CD52
IGJ
TMEM176B
GPNMB
C10orf10
ARPC1B
FCER1G
CD14
LCP1
HLA-DQB2
CXCR4
CCL18
HLA-DMB
UBE2L6
GBP2
RAC2
HLA-DQA1
C1R
S100A9
HLA-DQA2
CXCL16
KLF2
ACP5
MMP9
TAP1
HLA-F
HMGB2
CECR1
RGS10
CCL5
CTSE
SERPINB1
TRIM22
MARCKS
TNFRSF1B
PARP14
PSMB9
ERAP2
HMOX1
GIMAP7
ITGB2
TNFAIP2
RHOG
ARPC2
ALOX5AP
CD53
AIF1
RGS1
IFI16
SAMHD1
TREM2
FCGR3A
BTG1
APOBEC3C
C7
CXCL12
IFIT3
PSMB10
DCAKD
RNF19B
CCL21
GIMAP4
LIPA
TYMP
SPI1
LAP3
HLA-DOA
CHI3L2
COTL1
APOL2
CORO1A
IFI35
ACSL5
CD4
GMFG
UBA7
PPP1R18
IL4R
GPR183
RAB32
SELPLG
UBE2J1
RGS2
CYP27A1
NFKB2
CYBB
PIM1
OPTN
CXCL9
STAT2
GLIPR2
GM2A
SIPA1
CSF1
MARCO
GRB2
SMAP2
GPSM3
MX1
FOLR2
CD83
APOL6
ACKR1
IL32
DTX3L
TMEM176A
TMC8
SOD2
AP1B1
C10orf54
MAN2B1
IL2RG
CSF1R
TRIM21
RNASE6
CD22
IFI44
EHBP1L1
LSP1
TP53INP1
SCAMP2
IL18
CD2
HN1
DUSP2
MYD88
TNFSF10
SLC16A3
PARP9
NUB1
VSIG4
NFKBIE
LTB
PTPN6
DDX60
SH3KBP1
LY96
RELB
CCDC109B
HCST
PIP4K2A
KPNA2
FERMT3
TRIB2
DERL3
NEK6
PREX1
STK17B
EBI3
FBXO6
ADRBK1
DEF6
CSK
IFIT2
PLEK
HMHA1
CD163
BTN3A2
HCLS1
F13A1
CXCL10
PLSCR1
MNDA
GBP4
S100B
NCF2
ARHGEF1
SIRPA
NKG7
ARPC5
GUCD1
PIM2
C1RL
EVI2B
HSD17B11
ABI3
NECAP2
ACTR3
RASSF5
LST1
SELL
FCER1A
TRIM69
SUSD3
MBNL1
AKNA
UGCG
RAB7B
HCK
COLGALT1
RBM38
JAK3
CCL19
MOB3A
RAP2B
SCMH1
TMEM51
DRAM2
GZMA
ARID5A
WIPF1
CFB
LPCAT1
CYTH1
NCF4

## Sheet: TableS6.T vs N-diff-FC1
gene_id	BaseMean	lfcSE	stat	FoldChange	log2FoldChange	pvalue	qvalue	Regulation
ACSL5	1684.67	0.108539	7.25559	1.72609	0.787511	3.99928e-13	4.21797e-12	Up
ACTB	219652	0.0752902	-6.50766	0.712043	-0.489963	7.63282e-11	3.05313e-10	Down
CCL5	1304.72	0.175264	-4.12937	0.60553	-0.723729	3.63764e-05	6.23596e-05	Down
CTSZ	12103	0.078345	-2.09896	0.892273	-0.164443	0.0358203	0.0429843	Down
HMOX1	1824.46	0.124933	7.17885	1.86203	0.896874	7.02995e-13	4.21797e-12	Up
HSD17B11	1563.83	0.0838993	-3.93637	0.795394	-0.330259	8.27223e-05	0.000124083	Down
KLF2	2098.24	0.150746	-4.96306	0.595361	-0.748163	6.93914e-07	1.66539e-06	Down
KPNA2	1764.67	0.0830658	3.44839	1.21963	0.286444	0.00056393	0.000751907	Up
NCF2	571.414	0.118383	5.18005	1.52968	0.61323	2.2183e-07	6.6549e-07	Up
SPI1	893.574	0.0993336	4.85708	1.39713	0.482471	1.19132e-06	2.38263e-06	Up

## Sheet: TableS7.GO_enrichment_result
ONTOLOGY	ID	Description	GeneRatio	BgRatio	pvalue	p.adjust	qvalue	geneID	Count
BP	GO:0002887	negative regulation of myeloid leukocyte mediated immunity	2/10	12/18800	1.67595e-05	0.00883373	0.00397472	HMOX1/SPI1	2
BP	GO:0043301	negative regulation of leukocyte degranulation	2/10	14/18800	2.30947e-05	0.00883373	0.00397472	HMOX1/SPI1	2
BP	GO:0034101	erythrocyte homeostasis	3/10	133/18800	4.0057e-05	0.00898336	0.00404205	HMOX1/KLF2/SPI1	3
BP	GO:0002262	myeloid cell homeostasis	3/10	160/18800	6.94815e-05	0.00898336	0.00404205	HMOX1/KLF2/SPI1	3
BP	GO:1903306	negative regulation of regulated secretory pathway	2/10	25/18800	7.58991e-05	0.00898336	0.00404205	HMOX1/SPI1	2
BP	GO:0051100	negative regulation of binding	3/10	165/18800	7.6138e-05	0.00898336	0.00404205	ACTB/CTSZ/HMOX1	3
BP	GO:0002407	dendritic cell chemotaxis	2/10	26/18800	8.22007e-05	0.00898336	0.00404205	CCL5/SPI1	2
BP	GO:0036336	dendritic cell migration	2/10	33/18800	0.000133279	0.0127449	0.00573453	CCL5/SPI1	2
BP	GO:0045920	negative regulation of exocytosis	2/10	35/18800	0.000150107	0.0127591	0.00574092	HMOX1/SPI1	2
BP	GO:0002685	regulation of leukocyte migration	3/10	218/18800	0.000173779	0.0132941	0.00598166	CCL5/HMOX1/SPI1	3
BP	GO:0042119	neutrophil activation	2/10	41/18800	0.000206518	0.0133115	0.00598951	CCL5/SPI1	2
BP	GO:0002274	myeloid leukocyte activation	3/10	232/18800	0.000208808	0.0133115	0.00598951	CCL5/HMOX1/SPI1	3
BP	GO:0036230	granulocyte activation	2/10	47/18800	0.000271788	0.0148512	0.00668229	CCL5/SPI1	2
BP	GO:0043618	regulation of transcription from RNA polymerase II promoter in response to stress	2/10	47/18800	0.000271788	0.0148512	0.00668229	HMOX1/KLF2	2
BP	GO:0043300	regulation of leukocyte degranulation	2/10	49/18800	0.000295505	0.0150707	0.00678106	HMOX1/SPI1	2
BP	GO:0043620	regulation of DNA-templated transcription in response to stress	2/10	53/18800	0.00034587	0.0165369	0.00744077	HMOX1/KLF2	2
BP	GO:0048872	homeostasis of number of cells	3/10	282/18800	0.000370622	0.016678	0.00750424	HMOX1/KLF2/SPI1	3
BP	GO:0002886	regulation of myeloid leukocyte mediated immunity	2/10	59/18800	0.000428721	0.0181083	0.0081478	HMOX1/SPI1	2
BP	GO:0048524	positive regulation of viral process	2/10	61/18800	0.000458278	0.0181083	0.0081478	CCL5/KPNA2	2
BP	GO:0031663	lipopolysaccharide-mediated signaling pathway	2/10	62/18800	0.00047342	0.0181083	0.0081478	CCL5/SPI1	2
BP	GO:1901214	regulation of neuron death	3/10	313/18800	0.00050291	0.0183203	0.00824319	CCL5/CTSZ/HMOX1	3
BP	GO:0071677	positive regulation of mononuclear cell migration	2/10	66/18800	0.0005364	0.0183849	0.00827225	CCL5/SPI1	2
BP	GO:0002704	negative regulation of leukocyte mediated immunity	2/10	67/18800	0.000552748	0.0183849	0.00827225	HMOX1/SPI1	2
BP	GO:0043967	histone H4 acetylation	2/10	73/18800	0.00065588	0.0209062	0.0094067	ACTB/SPI1	2
BP	GO:0043299	leukocyte degranulation	2/10	76/18800	0.00071068	0.0209072	0.00940715	HMOX1/SPI1	2
BP	GO:0070997	neuron death	3/10	353/18800	0.00071411	0.0209072	0.00940715	CCL5/CTSZ/HMOX1	3
BP	GO:0006887	exocytosis	3/10	357/18800	0.0007379	0.0209072	0.00940715	CCL5/HMOX1/SPI1	3
BP	GO:0051098	regulation of binding	3/10	366/18800	0.000793278	0.0216735	0.00975195	ACTB/CTSZ/HMOX1	3
BP	GO:0008625	extrinsic apoptotic signaling pathway via death domain receptors	2/10	85/18800	0.000887949	0.0232531	0.0104627	HMOX1/SPI1	2
BP	GO:0050900	leukocyte migration	3/10	384/18800	0.000911886	0.0232531	0.0104627	CCL5/HMOX1/SPI1	3
BP	GO:0002275	myeloid cell activation involved in immune response	2/10	93/18800	0.00106163	0.0247128	0.0111195	HMOX1/SPI1	2
BP	GO:0034109	homotypic cell-cell adhesion	2/10	93/18800	0.00106163	0.0247128	0.0111195	ACTB/CCL5	2
BP	GO:0002690	positive regulation of leukocyte chemotaxis	2/10	94/18800	0.0010844	0.0247128	0.0111195	CCL5/SPI1	2
BP	GO:0048661	positive regulation of smooth muscle cell proliferation	2/10	95/18800	0.00110741	0.0247128	0.0111195	CCL5/HMOX1	2
BP	GO:0032091	negative regulation of protein binding	2/10	96/18800	0.00113065	0.0247128	0.0111195	ACTB/CTSZ	2
BP	GO:0002444	myeloid leukocyte mediated immunity	2/10	104/18800	0.00132501	0.0281564	0.0126689	HMOX1/SPI1	2
BP	GO:0071347	cellular response to interleukin-1	2/10	111/18800	0.0015073	0.0308873	0.0138977	CCL5/KLF2	2
BP	GO:0002698	negative regulation of immune effector process	2/10	112/18800	0.00153427	0.0308873	0.0138977	HMOX1/SPI1	2
BP	GO:0071675	regulation of mononuclear cell migration	2/10	116/18800	0.00164446	0.0316393	0.014236	CCL5/SPI1	2
BP	GO:0051052	regulation of DNA metabolic process	3/10	472/18800	0.00165434	0.0316393	0.014236	ACTB/KPNA2/SPI1	3
BP	GO:0002688	regulation of leukocyte chemotaxis	2/10	124/18800	0.00187589	0.0339333	0.0152683	CCL5/SPI1	2
BP	GO:0030218	erythrocyte differentiation	2/10	124/18800	0.00187589	0.0339333	0.0152683	KLF2/SPI1	2
BP	GO:0010817	regulation of hormone levels	3/10	496/18800	0.00190736	0.0339333	0.0152683	CCL5/CTSZ/HSD17B11	3
BP	GO:0042542	response to hydrogen peroxide	2/10	128/18800	0.00199711	0.0347225	0.0156233	HMOX1/KLF2	2
BP	GO:0000018	regulation of DNA recombination	2/10	131/18800	0.00209042	0.0355371	0.0159899	ACTB/KPNA2	2
BP	GO:1903900	regulation of viral life cycle	2/10	139/18800	0.00234923	0.035546	0.0159939	CCL5/KPNA2	2
BP	GO:0045089	positive regulation of innate immune response	2/10	140/18800	0.0023826	0.035546	0.0159939	CCL5/SPI1	2
BP	GO:0050921	positive regulation of chemotaxis	2/10	140/18800	0.0023826	0.035546	0.0159939	CCL5/SPI1	2
BP	GO:1903305	regulation of regulated secretory pathway	2/10	140/18800	0.0023826	0.035546	0.0159939	HMOX1/SPI1	2
BP	GO:0002687	positive regulation of leukocyte migration	2/10	141/18800	0.0024162	0.035546	0.0159939	CCL5/SPI1	2
BP	GO:0040029	regulation of gene expression, epigenetic	2/10	141/18800	0.0024162	0.035546	0.0159939	KLF2/SPI1	2
BP	GO:0070555	response to interleukin-1	2/10	141/18800	0.0024162	0.035546	0.0159939	CCL5/KLF2	2
BP	GO:1903531	negative regulation of secretion by cell	2/10	143/18800	0.00248407	0.0358549	0.0161329	HMOX1/SPI1	2
BP	GO:0050792	regulation of viral process	2/10	159/18800	0.00305929	0.0433399	0.0195007	CCL5/KPNA2	2
BP	GO:0016573	histone acetylation	2/10	167/18800	0.00336825	0.0459447	0.0206727	ACTB/SPI1	2
BP	GO:0051048	negative regulation of secretion	2/10	167/18800	0.00336825	0.0459447	0.0206727	HMOX1/SPI1	2
BP	GO:0048660	regulation of smooth muscle cell proliferation	2/10	170/18800	0.00348775	0.0459447	0.0206727	CCL5/HMOX1	2
BP	GO:0018393	internal peptidyl-lysine acetylation	2/10	173/18800	0.00360923	0.0459447	0.0206727	ACTB/SPI1	2
BP	GO:0048659	smooth muscle cell proliferation	2/10	173/18800	0.00360923	0.0459447	0.0206727	CCL5/HMOX1	2
BP	GO:0006475	internal protein amino acid acetylation	2/10	175/18800	0.00369131	0.0459447	0.0206727	ACTB/SPI1	2
BP	GO:0030324	lung development	2/10	179/18800	0.00385809	0.0459447	0.0206727	CTSZ/KLF2	2
BP	GO:0050777	negative regulation of immune response	2/10	179/18800	0.00385809	0.0459447	0.0206727	HMOX1/SPI1	2
BP	GO:0002833	positive regulation of response to biotic stimulus	2/10	180/18800	0.00390033	0.0459447	0.0206727	CCL5/SPI1	2
BP	GO:0008217	regulation of blood pressure	2/10	183/18800	0.00402836	0.0459447	0.0206727	CTSZ/HMOX1	2
BP	GO:0030323	respiratory tube development	2/10	183/18800	0.00402836	0.0459447	0.0206727	CTSZ/KLF2	2
BP	GO:0018394	peptidyl-lysine acetylation	2/10	184/18800	0.00407148	0.0459447	0.0206727	ACTB/SPI1	2
BP	GO:0002040	sprouting angiogenesis	2/10	186/18800	0.00415835	0.0459447	0.0206727	HMOX1/KLF2	2
BP	GO:0043433	negative regulation of DNA-binding transcription factor activity	2/10	190/18800	0.00433469	0.0459447	0.0206727	HMOX1/SPI1	2
BP	GO:0002695	negative regulation of leukocyte activation	2/10	193/18800	0.00446922	0.0459447	0.0206727	HMOX1/SPI1	2
BP	GO:0043393	regulation of protein binding	2/10	196/18800	0.00460568	0.0459447	0.0206727	ACTB/CTSZ	2
BP	GO:0071674	mononuclear cell migration	2/10	199/18800	0.00474407	0.0459447	0.0206727	CCL5/SPI1	2
BP	GO:0000302	response to reactive oxygen species	2/10	203/18800	0.00493159	0.0459447	0.0206727	HMOX1/KLF2	2
BP	GO:0060541	respiratory system development	2/10	203/18800	0.00493159	0.0459447	0.0206727	CTSZ/KLF2	2
BP	GO:0017157	regulation of exocytosis	2/10	204/18800	0.00497901	0.0459447	0.0206727	HMOX1/SPI1	2
BP	GO:0002676	regulation of chronic inflammatory response	1/10	10/18800	0.0053077	0.0459447	0.0206727	CCL5	1
BP	GO:0015911	long-chain fatty acid import across plasma membrane	1/10	10/18800	0.0053077	0.0459447	0.0206727	ACSL5	1
BP	GO:0033007	negative regulation of mast cell activation involved in immune response	1/10	10/18800	0.0053077	0.0459447	0.0206727	HMOX1	1
BP	GO:0035747	natural killer cell chemotaxis	1/10	10/18800	0.0053077	0.0459447	0.0206727	CCL5	1
BP	GO:0070099	regulation of chemokine-mediated signaling pathway	1/10	10/18800	0.0053077	0.0459447	0.0206727	CCL5	1
BP	GO:0098974	postsynaptic actin cytoskeleton organization	1/10	10/18800	0.0053077	0.0459447	0.0206727	ACTB	1
BP	GO:2000510	positive regulation of dendritic cell chemotaxis	1/10	10/18800	0.0053077	0.0459447	0.0206727	SPI1	1
BP	GO:0006473	protein acetylation	2/10	216/18800	0.00556453	0.0459447	0.0206727	ACTB/SPI1	2
BP	GO:0050866	negative regulation of cell activation	2/10	216/18800	0.00556453	0.0459447	0.0206727	HMOX1/SPI1	2
BP	GO:0071222	cellular response to lipopolysaccharide	2/10	217/18800	0.0056147	0.0459447	0.0206727	CCL5/SPI1	2
BP	GO:0097191	extrinsic apoptotic signaling pathway	2/10	221/18800	0.00581748	0.0459447	0.0206727	HMOX1/SPI1	2
BP	GO:0002327	immature B cell differentiation	1/10	11/18800	0.00583708	0.0459447	0.0206727	SPI1	1
BP	GO:0002357	defense response to tumor cell	1/10	11/18800	0.00583708	0.0459447	0.0206727	SPI1	1
BP	GO:0006703	estrogen biosynthetic process	1/10	11/18800	0.00583708	0.0459447	0.0206727	HSD17B11	1
BP	GO:0033632	regulation of cell-cell adhesion mediated by integrin	1/10	11/18800	0.00583708	0.0459447	0.0206727	CCL5	1
BP	GO:0042167	heme catabolic process	1/10	11/18800	0.00583708	0.0459447	0.0206727	HMOX1	1
BP	GO:0042447	hormone catabolic process	1/10	11/18800	0.00583708	0.0459447	0.0206727	HSD17B11	1
BP	GO:0043619	regulation of transcription from RNA polymerase II promoter in response to oxidative stress	1/10	11/18800	0.00583708	0.0459447	0.0206727	HMOX1	1
BP	GO:0046149	pigment catabolic process	1/10	11/18800	0.00583708	0.0459447	0.0206727	HMOX1	1
BP	GO:0075733	intracellular transport of virus	1/10	11/18800	0.00583708	0.0459447	0.0206727	KPNA2	1
BP	GO:2000508	regulation of dendritic cell chemotaxis	1/10	11/18800	0.00583708	0.0459447	0.0206727	SPI1	1
BP	GO:0050920	regulation of chemotaxis	2/10	225/18800	0.00602361	0.0459447	0.0206727	CCL5/SPI1	2
BP	GO:0071219	cellular response to molecule of bacterial origin	2/10	229/18800	0.00623309	0.0459447	0.0206727	CCL5/SPI1	2
BP	GO:0071356	cellular response to tumor necrosis factor	2/10	229/18800	0.00623309	0.0459447	0.0206727	CCL5/KLF2	2
BP	GO:0097529	myeloid leukocyte migration	2/10	229/18800	0.00623309	0.0459447	0.0206727	CCL5/SPI1	2
BP	GO:0042445	hormone metabolic process	2/10	230/18800	0.00628598	0.0459447	0.0206727	CTSZ/HSD17B11	2
BP	GO:0045088	regulation of innate immune response	2/10	231/18800	0.00633908	0.0459447	0.0206727	CCL5/SPI1	2
BP	GO:0006787	porphyrin-containing compound catabolic process	1/10	12/18800	0.0063662	0.0459447	0.0206727	HMOX1	1
BP	GO:0033015	tetrapyrrole catabolic process	1/10	12/18800	0.0063662	0.0459447	0.0206727	HMOX1	1
BP	GO:0034333	adherens junction assembly	1/10	12/18800	0.0063662	0.0459447	0.0206727	ACTB	1
BP	GO:0043312	neutrophil degranulation	1/10	12/18800	0.0063662	0.0459447	0.0206727	SPI1	1
BP	GO:0099188	postsynaptic cytoskeleton organization	1/10	12/18800	0.0063662	0.0459447	0.0206727	ACTB	1
BP	GO:0033002	muscle cell proliferation	2/10	233/18800	0.0064459	0.0459535	0.0206767	CCL5/HMOX1	2
BP	GO:0045055	regulated exocytosis	2/10	234/18800	0.00649962	0.0459535	0.0206767	HMOX1/SPI1	2
BP	GO:0002703	regulation of leukocyte mediated immunity	2/10	236/18800	0.00660769	0.0459535	0.0206767	HMOX1/SPI1	2
BP	GO:0030595	leukocyte chemotaxis	2/10	236/18800	0.00660769	0.0459535	0.0206767	CCL5/SPI1	2
BP	GO:0098657	import into cell	2/10	238/18800	0.00671658	0.0462695	0.0208189	ACSL5/ACTB	2
BP	GO:0034616	response to laminar fluid shear stress	1/10	13/18800	0.00689506	0.0462695	0.0208189	KLF2	1
BP	GO:0036462	TRAIL-activated apoptotic signaling pathway	1/10	13/18800	0.00689506	0.0462695	0.0208189	SPI1	1
BP	GO:0070234	positive regulation of T cell apoptotic process	1/10	13/18800	0.00689506	0.0462695	0.0208189	CCL5	1
BP	GO:0002699	positive regulation of immune effector process	2/10	248/18800	0.00727341	0.0477236	0.0214732	HMOX1/SPI1	2
BP	GO:0034612	response to tumor necrosis factor	2/10	249/18800	0.00733022	0.0477236	0.0214732	CCL5/KLF2	2
BP	GO:0033004	negative regulation of mast cell activation	1/10	14/18800	0.00742367	0.0477236	0.0214732	HMOX1	1
BP	GO:0043922	negative regulation by host of viral transcription	1/10	14/18800	0.00742367	0.0477236	0.0214732	CCL5	1
BP	GO:0090239	regulation of histone H4 acetylation	1/10	14/18800	0.00742367	0.0477236	0.0214732	SPI1	1
BP	GO:0071216	cellular response to biotic stimulus	2/10	256/18800	0.00773362	0.0479	0.0215525	CCL5/SPI1	2
BP	GO:0043543	protein acylation	2/10	258/18800	0.00785071	0.0479	0.0215525	ACTB/SPI1	2
BP	GO:0010755	regulation of plasminogen activation	1/10	15/18800	0.00795203	0.0479	0.0215525	CTSZ	1
BP	GO:0034112	positive regulation of homotypic cell-cell adhesion	1/10	15/18800	0.00795203	0.0479	0.0215525	CCL5	1
BP	GO:0042976	activation of Janus kinase activity	1/10	15/18800	0.00795203	0.0479	0.0215525	CCL5	1
BP	GO:0045176	apical protein localization	1/10	15/18800	0.00795203	0.0479	0.0215525	ACTB	1
BP	GO:0045346	regulation of MHC class II biosynthetic process	1/10	15/18800	0.00795203	0.0479	0.0215525	SPI1	1
BP	GO:1902563	regulation of neutrophil activation	1/10	15/18800	0.00795203	0.0479	0.0215525	SPI1	1
BP	GO:0001991	regulation of systemic arterial blood pressure by circulatory renin-angiotensin	1/10	16/18800	0.00848014	0.0484127	0.0217832	CTSZ	1
BP	GO:0010820	positive regulation of T cell chemotaxis	1/10	16/18800	0.00848014	0.0484127	0.0217832	CCL5	1
BP	GO:0035067	negative regulation of histone acetylation	1/10	16/18800	0.00848014	0.0484127	0.0217832	SPI1	1
BP	GO:0043249	erythrocyte maturation	1/10	16/18800	0.00848014	0.0484127	0.0217832	KLF2	1
BP	GO:0045342	MHC class II biosynthetic process	1/10	16/18800	0.00848014	0.0484127	0.0217832	SPI1	1
BP	GO:0048385	regulation of retinoic acid receptor signaling pathway	1/10	16/18800	0.00848014	0.0484127	0.0217832	KLF2	1
BP	GO:0060033	anatomical structure regression	1/10	16/18800	0.00848014	0.0484127	0.0217832	SPI1	1
BP	GO:0002544	chronic inflammatory response	1/10	17/18800	0.00900799	0.0492223	0.0221475	CCL5	1
BP	GO:0010819	regulation of T cell chemotaxis	1/10	17/18800	0.00900799	0.0492223	0.0221475	CCL5	1
BP	GO:0033631	cell-cell adhesion mediated by integrin	1/10	17/18800	0.00900799	0.0492223	0.0221475	CCL5	1
BP	GO:0044539	long-chain fatty acid import into cell	1/10	17/18800	0.00900799	0.0492223	0.0221475	ACSL5	1
BP	GO:0070230	positive regulation of lymphocyte apoptotic process	1/10	17/18800	0.00900799	0.0492223	0.0221475	CCL5	1
BP	GO:0090594	inflammatory response to wounding	1/10	17/18800	0.00900799	0.0492223	0.0221475	HMOX1	1
BP	GO:0034599	cellular response to oxidative stress	2/10	284/18800	0.00944612	0.0499639	0.0224812	HMOX1/KLF2	2
BP	GO:0002366	leukocyte activation involved in immune response	2/10	285/18800	0.00951017	0.0499639	0.0224812	HMOX1/SPI1	2
BP	GO:0010759	positive regulation of macrophage chemotaxis	1/10	18/18800	0.00953559	0.0499639	0.0224812	CCL5	1
BP	GO:0090493	catecholamine uptake	1/10	18/18800	0.00953559	0.0499639	0.0224812	ACTB	1
BP	GO:0140354	lipid import into cell	1/10	18/18800	0.00953559	0.0499639	0.0224812	ACSL5	1
BP	GO:1902001	fatty acid transmembrane transport	1/10	18/18800	0.00953559	0.0499639	0.0224812	ACSL5	1
BP	GO:0002263	cell activation involved in immune response	2/10	289/18800	0.00976837	0.0503147	0.022639	HMOX1/SPI1	2
BP	GO:0031349	positive regulation of defense response	2/10	289/18800	0.00976837	0.0503147	0.022639	CCL5/SPI1	2
BP	GO:0002283	neutrophil activation involved in immune response	1/10	19/18800	0.0100629	0.0503147	0.022639	SPI1	1
BP	GO:0002888	positive regulation of myeloid leukocyte mediated immunity	1/10	19/18800	0.0100629	0.0503147	0.022639	SPI1	1
BP	GO:0035338	long-chain fatty-acyl-CoA biosynthetic process	1/10	19/18800	0.0100629	0.0503147	0.022639	ACSL5	1
BP	GO:0048245	eosinophil chemotaxis	1/10	19/18800	0.0100629	0.0503147	0.022639	CCL5	1
BP	GO:2000757	negative regulation of peptidyl-lysine acetylation	1/10	19/18800	0.0100629	0.0503147	0.022639	SPI1	1
BP	GO:0006607	NLS-bearing protein import into nucleus	1/10	20/18800	0.01059	0.0509521	0.0229258	KPNA2	1
BP	GO:0043011	myeloid dendritic cell differentiation	1/10	20/18800	0.01059	0.0509521	0.0229258	SPI1	1
BP	GO:0046794	transport of virus	1/10	20/18800	0.01059	0.0509521	0.0229258	KPNA2	1
BP	GO:0070233	negative regulation of T cell apoptotic process	1/10	20/18800	0.01059	0.0509521	0.0229258	CCL5	1
BP	GO:0090026	positive regulation of monocyte chemotaxis	1/10	20/18800	0.01059	0.0509521	0.0229258	CCL5	1
BP	GO:0140131	positive regulation of lymphocyte chemotaxis	1/10	20/18800	0.01059	0.0509521	0.0229258	CCL5	1
BP	GO:0033630	positive regulation of cell adhesion mediated by integrin	1/10	21/18800	0.0111169	0.0515419	0.0231912	CCL5	1
BP	GO:0061760	antifungal innate immune response	1/10	21/18800	0.0111169	0.0515419	0.0231912	SPI1	1
BP	GO:0071243	cellular response to arsenic-containing substance	1/10	21/18800	0.0111169	0.0515419	0.0231912	HMOX1	1
BP	GO:0071498	cellular response to fluid shear stress	1/10	21/18800	0.0111169	0.0515419	0.0231912	KLF2	1
BP	GO:0150105	protein localization to cell-cell junction	1/10	21/18800	0.0111169	0.0515419	0.0231912	ACTB	1
BP	GO:1903902	positive regulation of viral life cycle	1/10	21/18800	0.0111169	0.0515419	0.0231912	KPNA2	1
BP	GO:0060326	cell chemotaxis	2/10	315/18800	0.011523	0.0521782	0.0234775	CCL5/SPI1	2
BP	GO:0002320	lymphoid progenitor cell differentiation	1/10	22/18800	0.0116435	0.0521782	0.0234775	SPI1	1
BP	GO:0015874	norepinephrine transport	1/10	22/18800	0.0116435	0.0521782	0.0234775	ACTB	1
BP	GO:0060487	lung epithelial cell differentiation	1/10	22/18800	0.0116435	0.0521782	0.0234775	KLF2	1
BP	GO:1903589	positive regulation of blood vessel endothelial cell proliferation involved in sprouting angiogenesis	1/10	22/18800	0.0116435	0.0521782	0.0234775	HMOX1	1
BP	GO:0019058	viral life cycle	2/10	317/18800	0.0116634	0.0521782	0.0234775	CCL5/KPNA2	2
BP	GO:0006310	DNA recombination	2/10	324/18800	0.0121608	0.0528972	0.023801	ACTB/KPNA2	2
BP	GO:0043968	histone H2A acetylation	1/10	23/18800	0.0121698	0.0528972	0.023801	ACTB	1
BP	GO:0060479	lung cell differentiation	1/10	23/18800	0.0121698	0.0528972	0.023801	KLF2	1
BP	GO:0072677	eosinophil migration	1/10	23/18800	0.0121698	0.0528972	0.023801	CCL5	1
BP	GO:1901984	negative regulation of protein acetylation	1/10	23/18800	0.0121698	0.0528972	0.023801	SPI1	1
BP	GO:0003081	regulation of systemic arterial blood pressure by renin-angiotensin	1/10	24/18800	0.0126959	0.0544504	0.0244999	CTSZ	1
BP	GO:0036003	positive regulation of transcription from RNA polymerase II promoter in response to stress	1/10	24/18800	0.0126959	0.0544504	0.0244999	KLF2	1
BP	GO:0062197	cellular response to chemical stress	2/10	332/18800	0.0127407	0.0544504	0.0244999	HMOX1/KLF2	2
BP	GO:0032496	response to lipopolysaccharide	2/10	333/18800	0.012814	0.0544596	0.024504	CCL5/SPI1	2
BP	GO:0031639	plasminogen activation	1/10	25/18800	0.0132217	0.0546736	0.0246003	CTSZ	1
BP	GO:0035336	long-chain fatty-acyl-CoA metabolic process	1/10	25/18800	0.0132217	0.0546736	0.0246003	ACSL5	1
BP	GO:0046949	fatty-acyl-CoA biosynthetic process	1/10	25/18800	0.0132217	0.0546736	0.0246003	ACSL5	1
BP	GO:1905523	positive regulation of macrophage migration	1/10	25/18800	0.0132217	0.0546736	0.0246003	CCL5	1
BP	GO:2000193	positive regulation of fatty acid transport	1/10	25/18800	0.0132217	0.0546736	0.0246003	ACSL5	1
BP	GO:0045765	regulation of angiogenesis	2/10	345/18800	0.0137088	0.0556439	0.0250369	HMOX1/KLF2	2
BP	GO:0060561	apoptotic process involved in morphogenesis	1/10	26/18800	0.0137473	0.0556439	0.0250369	SPI1	1
BP	GO:0070102	interleukin-6-mediated signaling pathway	1/10	26/18800	0.0137473	0.0556439	0.0250369	SPI1	1
BP	GO:1901623	regulation of lymphocyte chemotaxis	1/10	26/18800	0.0137473	0.0556439	0.0250369	CCL5	1
BP	GO:0002831	regulation of response to biotic stimulus	2/10	351/18800	0.0141663	0.0557648	0.0250913	CCL5/SPI1	2
BP	GO:1901342	regulation of vasculature development	2/10	351/18800	0.0141663	0.0557648	0.0250913	HMOX1/KLF2	2
BP	GO:0002719	negative regulation of cytokine production involved in immune response	1/10	27/18800	0.0142726	0.0557648	0.0250913	HMOX1	1
BP	GO:0006706	steroid catabolic process	1/10	27/18800	0.0142726	0.0557648	0.0250913	HSD17B11	1
BP	GO:0010758	regulation of macrophage chemotaxis	1/10	27/18800	0.0142726	0.0557648	0.0250913	CCL5	1
BP	GO:2000108	positive regulation of leukocyte apoptotic process	1/10	27/18800	0.0142726	0.0557648	0.0250913	CCL5	1
BP	GO:0002697	regulation of immune effector process	2/10	353/18800	0.0143203	0.0557648	0.0250913	HMOX1/SPI1	2
BP	GO:0002237	response to molecule of bacterial origin	2/10	354/18800	0.0143976	0.0557648	0.0250913	CCL5/SPI1	2
BP	GO:0010818	T cell chemotaxis	1/10	28/18800	0.0147977	0.0557648	0.0250913	CCL5	1
BP	GO:0010955	negative regulation of protein processing	1/10	28/18800	0.0147977	0.0557648	0.0250913	CTSZ	1
BP	GO:0044030	regulation of DNA methylation	1/10	28/18800	0.0147977	0.0557648	0.0250913	SPI1	1
BP	GO:0090025	regulation of monocyte chemotaxis	1/10	28/18800	0.0147977	0.0557648	0.0250913	CCL5	1
BP	GO:1903318	negative regulation of protein maturation	1/10	28/18800	0.0147977	0.0557648	0.0250913	CTSZ	1
BP	GO:1903671	negative regulation of sprouting angiogenesis	1/10	28/18800	0.0147977	0.0557648	0.0250913	KLF2	1
BP	GO:0001818	negative regulation of cytokine production	2/10	363/18800	0.0151014	0.0558178	0.0251151	HMOX1/KLF2	2
BP	GO:0001773	myeloid dendritic cell activation	1/10	29/18800	0.0153225	0.0558178	0.0251151	SPI1	1
BP	GO:0002313	mature B cell differentiation involved in immune response	1/10	29/18800	0.0153225	0.0558178	0.0251151	SPI1	1
BP	GO:0008209	androgen metabolic process	1/10	29/18800	0.0153225	0.0558178	0.0251151	HSD17B11	1
BP	GO:0060441	epithelial tube branching involved in lung morphogenesis	1/10	29/18800	0.0153225	0.0558178	0.0251151	CTSZ	1
BP	GO:0061082	myeloid leukocyte cytokine production	1/10	29/18800	0.0153225	0.0558178	0.0251151	HMOX1	1
BP	GO:0097421	liver regeneration	1/10	29/18800	0.0153225	0.0558178	0.0251151	HMOX1	1
BP	GO:0045948	positive regulation of translational initiation	1/10	30/18800	0.0158471	0.0574552	0.0258519	CCL5	1
BP	GO:0010039	response to iron ion	1/10	31/18800	0.0163714	0.0579822	0.026089	HMOX1	1
BP	GO:0048384	retinoic acid receptor signaling pathway	1/10	31/18800	0.0163714	0.0579822	0.026089	KLF2	1
BP	GO:0070633	transepithelial transport	1/10	31/18800	0.0163714	0.0579822	0.026089	ACTB	1
BP	GO:1902042	negative regulation of extrinsic apoptotic signaling pathway via death domain receptors	1/10	31/18800	0.0163714	0.0579822	0.026089	HMOX1	1
BP	GO:2000406	positive regulation of T cell migration	1/10	31/18800	0.0163714	0.0579822	0.026089	CCL5	1
BP	GO:0043304	regulation of mast cell degranulation	1/10	32/18800	0.0168955	0.0587503	0.0264346	HMOX1	1
BP	GO:0045070	positive regulation of viral genome replication	1/10	32/18800	0.0168955	0.0587503	0.0264346	CCL5	1
BP	GO:0071168	protein localization to chromatin	1/10	32/18800	0.0168955	0.0587503	0.0264346	SPI1	1
BP	GO:1900745	positive regulation of p38MAPK cascade	1/10	32/18800	0.0168955	0.0587503	0.0264346	SPI1	1
BP	GO:0030099	myeloid cell differentiation	2/10	391/18800	0.0173856	0.0591651	0.0266213	KLF2/SPI1	2
BP	GO:0046685	response to arsenic-containing substance	1/10	33/18800	0.0174193	0.0591651	0.0266213	HMOX1	1
BP	GO:0070229	negative regulation of lymphocyte apoptotic process	1/10	33/18800	0.0174193	0.0591651	0.0266213	CCL5	1
BP	GO:2000191	regulation of fatty acid transport	1/10	33/18800	0.0174193	0.0591651	0.0266213	ACSL5	1
BP	GO:0018205	peptidyl-lysine modification	2/10	392/18800	0.0174697	0.0591651	0.0266213	ACTB/SPI1	2
BP	GO:0002335	mature B cell differentiation	1/10	34/18800	0.0179429	0.0591651	0.0266213	SPI1	1
BP	GO:0016486	peptide hormone processing	1/10	34/18800	0.0179429	0.0591651	0.0266213	CTSZ	1
BP	GO:0033006	regulation of mast cell activation involved in immune response	1/10	34/18800	0.0179429	0.0591651	0.0266213	HMOX1	1
BP	GO:0034383	low-density lipoprotein particle clearance	1/10	34/18800	0.0179429	0.0591651	0.0266213	HMOX1	1
BP	GO:0034405	response to fluid shear stress	1/10	34/18800	0.0179429	0.0591651	0.0266213	KLF2	1
BP	GO:0070232	regulation of T cell apoptotic process	1/10	34/18800	0.0179429	0.0591651	0.0266213	CCL5	1
BP	GO:1901532	regulation of hematopoietic progenitor cell differentiation	1/10	34/18800	0.0179429	0.0591651	0.0266213	SPI1	1
BP	GO:0002446	neutrophil mediated immunity	1/10	35/18800	0.0184662	0.0596061	0.0268197	SPI1	1
BP	GO:0016242	negative regulation of macroautophagy	1/10	35/18800	0.0184662	0.0596061	0.0268197	HMOX1	1
BP	GO:0034110	regulation of homotypic cell-cell adhesion	1/10	35/18800	0.0184662	0.0596061	0.0268197	CCL5	1
BP	GO:0035633	maintenance of blood-brain barrier	1/10	35/18800	0.0184662	0.0596061	0.0268197	ACTB	1
BP	GO:0090050	positive regulation of cell migration involved in sprouting angiogenesis	1/10	35/18800	0.0184662	0.0596061	0.0268197	HMOX1	1
BP	GO:0030851	granulocyte differentiation	1/10	36/18800	0.0189893	0.0605283	0.0272346	SPI1	1
BP	GO:0060428	lung epithelium development	1/10	36/18800	0.0189893	0.0605283	0.0272346	KLF2	1
BP	GO:0140448	signaling receptor ligand precursor processing	1/10	36/18800	0.0189893	0.0605283	0.0272346	CTSZ	1
BP	GO:0008210	estrogen metabolic process	1/10	37/18800	0.0195121	0.0606778	0.0273019	HSD17B11	1
BP	GO:0045730	respiratory burst	1/10	37/18800	0.0195121	0.0606778	0.0273019	NCF2	1
BP	GO:0048821	erythrocyte development	1/10	37/18800	0.0195121	0.0606778	0.0273019	KLF2	1
BP	GO:0071276	cellular response to cadmium ion	1/10	37/18800	0.0195121	0.0606778	0.0273019	HMOX1	1
BP	GO:1905168	positive regulation of double-strand break repair via homologous recombination	1/10	37/18800	0.0195121	0.0606778	0.0273019	ACTB	1
BP	GO:2000403	positive regulation of lymphocyte migration	1/10	37/18800	0.0195121	0.0606778	0.0273019	CCL5	1
BP	GO:0016032	viral process	2/10	418/18800	0.0197209	0.0608195	0.0273656	CCL5/KPNA2	2
BP	GO:0001990	regulation of systemic arterial blood pressure by hormone	1/10	38/18800	0.0200347	0.0608195	0.0273656	CTSZ	1
BP	GO:0002701	negative regulation of production of molecular mediator of immune response	1/10	38/18800	0.0200347	0.0608195	0.0273656	HMOX1	1
BP	GO:0035337	fatty-acyl-CoA metabolic process	1/10	38/18800	0.0200347	0.0608195	0.0273656	ACSL5	1
BP	GO:0048246	macrophage chemotaxis	1/10	38/18800	0.0200347	0.0608195	0.0273656	CCL5	1
BP	GO:0098926	postsynaptic signal transduction	1/10	38/18800	0.0200347	0.0608195	0.0273656	KPNA2	1
BP	GO:0002683	negative regulation of immune system process	2/10	425/18800	0.0203473	0.0615244	0.0276828	HMOX1/SPI1	2
BP	GO:0042060	wound healing	2/10	429/18800	0.020709	0.0623716	0.028064	ACTB/HMOX1	2
BP	GO:0006979	response to oxidative stress	2/10	433/18800	0.0210735	0.0629901	0.0283423	HMOX1/KLF2	2
BP	GO:1901223	negative regulation of NIK/NF-kappaB signaling	1/10	40/18800	0.021079	0.0629901	0.0283423	SPI1	1
BP	GO:0045429	positive regulation of nitric oxide biosynthetic process	1/10	41/18800	0.0216008	0.0635563	0.0285971	KLF2	1
BP	GO:0120178	steroid hormone biosynthetic process	1/10	41/18800	0.0216008	0.0635563	0.0285971	HSD17B11	1
BP	GO:1902742	apoptotic process involved in development	1/10	41/18800	0.0216008	0.0635563	0.0285971	SPI1	1
BP	GO:1905521	regulation of macrophage migration	1/10	41/18800	0.0216008	0.0635563	0.0285971	CCL5	1
BP	GO:0032103	positive regulation of response to external stimulus	2/10	442/18800	0.0219036	0.0636227	0.0286269	CCL5/SPI1	2
BP	GO:0002347	response to tumor cell	1/10	42/18800	0.0221224	0.0636227	0.0286269	SPI1	1
BP	GO:0014911	positive regulation of smooth muscle cell migration	1/10	42/18800	0.0221224	0.0636227	0.0286269	CCL5	1
BP	GO:0031670	cellular response to nutrient	1/10	42/18800	0.0221224	0.0636227	0.0286269	HMOX1	1
BP	GO:0071354	cellular response to interleukin-6	1/10	42/18800	0.0221224	0.0636227	0.0286269	SPI1	1
BP	GO:1904706	negative regulation of vascular associated smooth muscle cell proliferation	1/10	42/18800	0.0221224	0.0636227	0.0286269	HMOX1	1
BP	GO:0035019	somatic stem cell population maintenance	1/10	43/18800	0.0226437	0.0643957	0.0289747	SPI1	1
BP	GO:0042554	superoxide anion generation	1/10	43/18800	0.0226437	0.0643957	0.0289747	NCF2	1
BP	GO:1904407	positive regulation of nitric oxide metabolic process	1/10	43/18800	0.0226437	0.0643957	0.0289747	KLF2	1
BP	GO:0051090	regulation of DNA-binding transcription factor activity	2/10	452/18800	0.022842	0.0644821	0.0290136	HMOX1/SPI1	2
BP	GO:0021762	substantia nigra development	1/10	44/18800	0.0231648	0.0644821	0.0290136	ACTB	1
BP	GO:2000404	regulation of T cell migration	1/10	44/18800	0.0231648	0.0644821	0.0290136	CCL5	1
BP	GO:0022407	regulation of cell-cell adhesion	2/10	456/18800	0.0232221	0.0644821	0.0290136	CCL5/SPI1	2
BP	GO:0002443	leukocyte mediated immunity	2/10	457/18800	0.0233176	0.0644821	0.0290136	HMOX1/SPI1	2
BP	GO:0032892	positive regulation of organic acid transport	1/10	45/18800	0.0236856	0.0644821	0.0290136	ACSL5	1
BP	GO:0033003	regulation of mast cell activation	1/10	45/18800	0.0236856	0.0644821	0.0290136	HMOX1	1
BP	GO:0035384	thioester biosynthetic process	1/10	45/18800	0.0236856	0.0644821	0.0290136	ACSL5	1
BP	GO:0046427	positive regulation of receptor signaling pathway via JAK-STAT	1/10	45/18800	0.0236856	0.0644821	0.0290136	CCL5	1
BP	GO:0060612	adipose tissue development	1/10	45/18800	0.0236856	0.0644821	0.0290136	SPI1	1
BP	GO:0071616	acyl-CoA biosynthetic process	1/10	45/18800	0.0236856	0.0644821	0.0290136	ACSL5	1
BP	GO:1902895	positive regulation of miRNA transcription	1/10	45/18800	0.0236856	0.0644821	0.0290136	SPI1	1
BP	GO:0051051	negative regulation of transport	2/10	464/18800	0.0239904	0.0649744	0.0292351	HMOX1/SPI1	2
BP	GO:0042168	heme metabolic process	1/10	46/18800	0.0242062	0.0649744	0.0292351	HMOX1	1
BP	GO:0070741	response to interleukin-6	1/10	46/18800	0.0242062	0.0649744	0.0292351	SPI1	1
BP	GO:1900744	regulation of p38MAPK cascade	1/10	46/18800	0.0242062	0.0649744	0.0292351	SPI1	1
BP	GO:0045646	regulation of erythrocyte differentiation	1/10	47/18800	0.0247265	0.0659085	0.0296554	SPI1	1
BP	GO:0097028	dendritic cell differentiation	1/10	47/18800	0.0247265	0.0659085	0.0296554	SPI1	1
BP	GO:0003044	regulation of systemic arterial blood pressure mediated by a chemical signal	1/10	48/18800	0.0252465	0.0661471	0.0297628	CTSZ	1
BP	GO:0033628	regulation of cell adhesion mediated by integrin	1/10	48/18800	0.0252465	0.0661471	0.0297628	CCL5	1
BP	GO:0042311	vasodilation	1/10	48/18800	0.0252465	0.0661471	0.0297628	KLF2	1
BP	GO:1903587	regulation of blood vessel endothelial cell proliferation involved in sprouting angiogenesis	1/10	48/18800	0.0252465	0.0661471	0.0297628	HMOX1	1
BP	GO:0010656	negative regulation of muscle cell apoptotic process	1/10	49/18800	0.0257663	0.0661471	0.0297628	HMOX1	1
BP	GO:0030225	macrophage differentiation	1/10	49/18800	0.0257663	0.0661471	0.0297628	SPI1	1
BP	GO:0035094	response to nicotine	1/10	49/18800	0.0257663	0.0661471	0.0297628	HMOX1	1
BP	GO:1904894	positive regulation of receptor signaling pathway via STAT	1/10	49/18800	0.0257663	0.0661471	0.0297628	CCL5	1
BP	GO:0019221	cytokine-mediated signaling pathway	2/10	486/18800	0.0261578	0.0661471	0.0297628	CCL5/SPI1	2
BP	GO:0031057	negative regulation of histone modification	1/10	50/18800	0.0262859	0.0661471	0.0297628	SPI1	1
BP	GO:0034332	adherens junction organization	1/10	50/18800	0.0262859	0.0661471	0.0297628	ACTB	1
BP	GO:0043303	mast cell degranulation	1/10	50/18800	0.0262859	0.0661471	0.0297628	HMOX1	1
BP	GO:0060425	lung morphogenesis	1/10	50/18800	0.0262859	0.0661471	0.0297628	CTSZ	1
BP	GO:0070231	T cell apoptotic process	1/10	50/18800	0.0262859	0.0661471	0.0297628	CCL5	1
BP	GO:1901570	fatty acid derivative biosynthetic process	1/10	50/18800	0.0262859	0.0661471	0.0297628	ACSL5	1
BP	GO:1902041	regulation of extrinsic apoptotic signaling pathway via death domain receptors	1/10	50/18800	0.0262859	0.0661471	0.0297628	HMOX1	1
BP	GO:2000107	negative regulation of leukocyte apoptotic process	1/10	50/18800	0.0262859	0.0661471	0.0297628	CCL5	1
BP	GO:0043410	positive regulation of MAPK cascade	2/10	491/18800	0.0266615	0.0665703	0.0299532	CCL5/SPI1	2
BP	GO:0019083	viral transcription	1/10	51/18800	0.0268052	0.0665703	0.0299532	CCL5	1
BP	GO:0071622	regulation of granulocyte chemotaxis	1/10	51/18800	0.0268052	0.0665703	0.0299532	CCL5	1
BP	GO:0016570	histone modification	2/10	494/18800	0.0269656	0.0665703	0.0299532	ACTB/SPI1	2
BP	GO:1901361	organic cyclic compound catabolic process	2/10	494/18800	0.0269656	0.0665703	0.0299532	HMOX1/HSD17B11	2
BP	GO:0002279	mast cell activation involved in immune response	1/10	52/18800	0.0273243	0.0665703	0.0299532	HMOX1	1
BP	GO:0002448	mast cell mediated immunity	1/10	52/18800	0.0273243	0.0665703	0.0299532	HMOX1	1
BP	GO:0002686	negative regulation of leukocyte migration	1/10	52/18800	0.0273243	0.0665703	0.0299532	HMOX1	1
BP	GO:0043392	negative regulation of DNA binding	1/10	52/18800	0.0273243	0.0665703	0.0299532	HMOX1	1
BP	GO:1904036	negative regulation of epithelial cell apoptotic process	1/10	52/18800	0.0273243	0.0665703	0.0299532	HMOX1	1
BP	GO:0006778	porphyrin-containing compound metabolic process	1/10	53/18800	0.0278431	0.0671923	0.0302331	HMOX1	1
BP	GO:0034381	plasma lipoprotein particle clearance	1/10	53/18800	0.0278431	0.0671923	0.0302331	HMOX1	1
BP	GO:0050832	defense response to fungus	1/10	53/18800	0.0278431	0.0671923	0.0302331	SPI1	1
BP	GO:0006968	cellular defense response	1/10	54/18800	0.0283617	0.0680147	0.0306031	NCF2	1
BP	GO:0045744	negative regulation of G protein-coupled receptor signaling pathway	1/10	54/18800	0.0283617	0.0680147	0.0306031	CCL5	1
BP	GO:0002043	blood vessel endothelial cell proliferation involved in sprouting angiogenesis	1/10	55/18800	0.02888	0.0684	0.0307765	HMOX1	1
BP	GO:0010518	positive regulation of phospholipase activity	1/10	55/18800	0.02888	0.0684	0.0307765	CCL5	1
BP	GO:0061098	positive regulation of protein tyrosine kinase activity	1/10	55/18800	0.02888	0.0684	0.0307765	CCL5	1
BP	GO:1905517	macrophage migration	1/10	55/18800	0.02888	0.0684	0.0307765	CCL5	1
BP	GO:0038066	p38MAPK cascade	1/10	57/18800	0.0299159	0.0702014	0.031587	SPI1	1
BP	GO:0045071	negative regulation of viral genome replication	1/10	57/18800	0.0299159	0.0702014	0.031587	CCL5	1
BP	GO:0070228	regulation of lymphocyte apoptotic process	1/10	57/18800	0.0299159	0.0702014	0.031587	CCL5	1
BP	GO:0001912	positive regulation of leukocyte mediated cytotoxicity	1/10	58/18800	0.0304334	0.0711975	0.0320352	SPI1	1
BP	GO:0035065	regulation of histone acetylation	1/10	59/18800	0.0309508	0.0717495	0.0322836	SPI1	1
BP	GO:0046686	response to cadmium ion	1/10	59/18800	0.0309508	0.0717495	0.0322836	HMOX1	1
BP	GO:1902893	regulation of miRNA transcription	1/10	59/18800	0.0309508	0.0717495	0.0322836	SPI1	1
BP	GO:0033866	nucleoside bisphosphate biosynthetic process	1/10	60/18800	0.0314678	0.0718594	0.032333	ACSL5	1
BP	GO:0034030	ribonucleoside bisphosphate biosynthetic process	1/10	60/18800	0.0314678	0.0718594	0.032333	ACSL5	1
BP	GO:0034033	purine nucleoside bisphosphate biosynthetic process	1/10	60/18800	0.0314678	0.0718594	0.032333	ACSL5	1
BP	GO:0061614	miRNA transcription	1/10	60/18800	0.0314678	0.0718594	0.032333	SPI1	1
BP	GO:1903670	regulation of sprouting angiogenesis	1/10	60/18800	0.0314678	0.0718594	0.032333	KLF2	1
BP	GO:0045428	regulation of nitric oxide biosynthetic process	1/10	61/18800	0.0319847	0.0723913	0.0325724	KLF2	1
BP	GO:0048488	synaptic vesicle endocytosis	1/10	61/18800	0.0319847	0.0723913	0.0325724	ACTB	1
BP	GO:0140238	presynaptic endocytosis	1/10	61/18800	0.0319847	0.0723913	0.0325724	ACTB	1
BP	GO:2000401	regulation of lymphocyte migration	1/10	63/18800	0.0330176	0.0739996	0.033296	CCL5	1
BP	GO:0009620	response to fungus	1/10	64/18800	0.0335337	0.0739996	0.033296	SPI1	1
BP	GO:0031638	zymogen activation	1/10	64/18800	0.0335337	0.0739996	0.033296	CTSZ	1
BP	GO:0048247	lymphocyte chemotaxis	1/10	64/18800	0.0335337	0.0739996	0.033296	CCL5	1
BP	GO:0048857	neural nucleus development	1/10	64/18800	0.0335337	0.0739996	0.033296	ACTB	1
BP	GO:0050918	positive chemotaxis	1/10	64/18800	0.0335337	0.0739996	0.033296	CCL5	1
BP	GO:0080164	regulation of nitric oxide metabolic process	1/10	64/18800	0.0335337	0.0739996	0.033296	KLF2	1
BP	GO:2000781	positive regulation of double-strand break repair	1/10	64/18800	0.0335337	0.0739996	0.033296	ACTB	1
BP	GO:0007588	excretion	1/10	65/18800	0.0340495	0.0739996	0.033296	HMOX1	1
BP	GO:0031100	animal organ regeneration	1/10	65/18800	0.0340495	0.0739996	0.033296	HMOX1	1
BP	GO:0031343	positive regulation of cell killing	1/10	65/18800	0.0340495	0.0739996	0.033296	SPI1	1
BP	GO:0042446	hormone biosynthetic process	1/10	65/18800	0.0340495	0.0739996	0.033296	HSD17B11	1
BP	GO:0045576	mast cell activation	1/10	65/18800	0.0340495	0.0739996	0.033296	HMOX1	1
BP	GO:0070613	regulation of protein processing	1/10	65/18800	0.0340495	0.0739996	0.033296	CTSZ	1
BP	GO:0006879	cellular iron ion homeostasis	1/10	66/18800	0.0345651	0.074068	0.0333268	HMOX1	1
BP	GO:0010517	regulation of phospholipase activity	1/10	66/18800	0.0345651	0.074068	0.0333268	CCL5	1
BP	GO:0015909	long-chain fatty acid transport	1/10	66/18800	0.0345651	0.074068	0.0333268	ACSL5	1
BP	GO:0033013	tetrapyrrole metabolic process	1/10	66/18800	0.0345651	0.074068	0.0333268	HMOX1	1
BP	GO:0034605	cellular response to heat	1/10	66/18800	0.0345651	0.074068	0.0333268	HMOX1	1
BP	GO:0042531	positive regulation of tyrosine phosphorylation of STAT protein	1/10	67/18800	0.0350804	0.0745459	0.0335418	CCL5	1
BP	GO:0051851	modulation by host of symbiont process	1/10	67/18800	0.0350804	0.0745459	0.0335418	CCL5	1
BP	GO:0072678	T cell migration	1/10	67/18800	0.0350804	0.0745459	0.0335418	CCL5	1
BP	GO:0043627	response to estrogen	1/10	68/18800	0.0355955	0.0748092	0.0336603	HMOX1	1
BP	GO:0060193	positive regulation of lipase activity	1/10	68/18800	0.0355955	0.0748092	0.0336603	CCL5	1
BP	GO:1903317	regulation of protein maturation	1/10	68/18800	0.0355955	0.0748092	0.0336603	CTSZ	1
BP	GO:2000756	regulation of peptidyl-lysine acetylation	1/10	68/18800	0.0355955	0.0748092	0.0336603	SPI1	1
BP	GO:0032370	positive regulation of lipid transport	1/10	69/18800	0.0361104	0.0752709	0.033868	ACSL5	1
BP	GO:0032715	negative regulation of interleukin-6 production	1/10	69/18800	0.0361104	0.0752709	0.033868	KLF2	1
BP	GO:0070527	platelet aggregation	1/10	69/18800	0.0361104	0.0752709	0.033868	ACTB	1
BP	GO:0002548	monocyte chemotaxis	1/10	70/18800	0.0366249	0.0753174	0.033889	CCL5	1
BP	GO:0010569	regulation of double-strand break repair via homologous recombination	1/10	70/18800	0.0366249	0.0753174	0.033889	ACTB	1
BP	GO:0032722	positive regulation of chemokine production	1/10	70/18800	0.0366249	0.0753174	0.033889	HMOX1	1
BP	GO:0032890	regulation of organic acid transport	1/10	70/18800	0.0366249	0.0753174	0.033889	ACSL5	1
BP	GO:0045911	positive regulation of DNA recombination	1/10	70/18800	0.0366249	0.0753174	0.033889	ACTB	1
BP	GO:0006801	superoxide metabolic process	1/10	72/18800	0.0376534	0.0768129	0.0345619	NCF2	1
BP	GO:0043966	histone H3 acetylation	1/10	72/18800	0.0376534	0.0768129	0.0345619	SPI1	1
BP	GO:0051937	catecholamine transport	1/10	72/18800	0.0376534	0.0768129	0.0345619	ACTB	1
BP	GO:0016239	positive regulation of macroautophagy	1/10	73/18800	0.0381673	0.0772433	0.0347555	HMOX1	1
BP	GO:0036465	synaptic vesicle recycling	1/10	73/18800	0.0381673	0.0772433	0.0347555	ACTB	1
BP	GO:0048662	negative regulation of smooth muscle cell proliferation	1/10	73/18800	0.0381673	0.0772433	0.0347555	HMOX1	1
BP	GO:0006305	DNA alkylation	1/10	74/18800	0.0386809	0.077463	0.0348543	SPI1	1
BP	GO:0006306	DNA methylation	1/10	74/18800	0.0386809	0.077463	0.0348543	SPI1	1
BP	GO:0061515	myeloid cell development	1/10	74/18800	0.0386809	0.077463	0.0348543	KLF2	1
BP	GO:1901568	fatty acid derivative metabolic process	1/10	74/18800	0.0386809	0.077463	0.0348543	ACSL5	1
BP	GO:0006809	nitric oxide biosynthetic process	1/10	75/18800	0.0391942	0.0778794	0.0350417	KLF2	1
BP	GO:0043536	positive regulation of blood vessel endothelial cell migration	1/10	75/18800	0.0391942	0.0778794	0.0350417	HMOX1	1
BP	GO:0070227	lymphocyte apoptotic process	1/10	75/18800	0.0391942	0.0778794	0.0350417	CCL5	1
BP	GO:0042440	pigment metabolic process	1/10	78/18800	0.0407328	0.0805184	0.0362291	HMOX1	1
BP	GO:0090049	regulation of cell migration involved in sprouting angiogenesis	1/10	78/18800	0.0407328	0.0805184	0.0362291	HMOX1	1
BP	GO:0014068	positive regulation of phosphatidylinositol 3-kinase signaling	1/10	79/18800	0.0412452	0.080904	0.0364026	CCL5	1
BP	GO:0032418	lysosome localization	1/10	79/18800	0.0412452	0.080904	0.0364026	HMOX1	1
BP	GO:1990849	vacuolar localization	1/10	79/18800	0.0412452	0.080904	0.0364026	HMOX1	1
BP	GO:0001895	retina homeostasis	1/10	80/18800	0.0417573	0.0814907	0.0366666	ACTB	1
BP	GO:0045814	negative regulation of gene expression, epigenetic	1/10	80/18800	0.0417573	0.0814907	0.0366666	SPI1	1
BP	GO:0006446	regulation of translational initiation	1/10	81/18800	0.0422692	0.0818632	0.0368342	CCL5	1
BP	GO:0010660	regulation of muscle cell apoptotic process	1/10	81/18800	0.0422692	0.0818632	0.0368342	HMOX1	1
BP	GO:0046209	nitric oxide metabolic process	1/10	81/18800	0.0422692	0.0818632	0.0368342	KLF2	1
BP	GO:1901983	regulation of protein acetylation	1/10	82/18800	0.0427808	0.0824366	0.0370922	SPI1	1
BP	GO:2001057	reactive nitrogen species metabolic process	1/10	82/18800	0.0427808	0.0824366	0.0370922	KLF2	1
BP	GO:0014910	regulation of smooth muscle cell migration	1/10	83/18800	0.0432922	0.0827964	0.0372541	CCL5	1
BP	GO:0015844	monoamine transport	1/10	83/18800	0.0432922	0.0827964	0.0372541	ACTB	1
BP	GO:0042509	regulation of tyrosine phosphorylation of STAT protein	1/10	83/18800	0.0432922	0.0827964	0.0372541	CCL5	1
BP	GO:0097006	regulation of plasma lipoprotein particle levels	1/10	84/18800	0.0438034	0.0828861	0.0372945	HMOX1	1
BP	GO:0001910	regulation of leukocyte mediated cytotoxicity	1/10	85/18800	0.0443143	0.0828861	0.0372945	SPI1	1
BP	GO:0010507	negative regulation of autophagy	1/10	85/18800	0.0443143	0.0828861	0.0372945	HMOX1	1
BP	GO:0010657	muscle cell apoptotic process	1/10	85/18800	0.0443143	0.0828861	0.0372945	HMOX1	1
BP	GO:0050886	endocrine process	1/10	85/18800	0.0443143	0.0828861	0.0372945	CTSZ	1
BP	GO:0055072	iron ion homeostasis	1/10	85/18800	0.0443143	0.0828861	0.0372945	HMOX1	1
BP	GO:0071229	cellular response to acid chemical	1/10	85/18800	0.0443143	0.0828861	0.0372945	KLF2	1
BP	GO:0098586	cellular response to virus	1/10	85/18800	0.0443143	0.0828861	0.0372945	CCL5	1
BP	GO:2000106	regulation of leukocyte apoptotic process	1/10	85/18800	0.0443143	0.0828861	0.0372945	CCL5	1
BP	GO:0002312	B cell activation involved in immune response	1/10	86/18800	0.0448249	0.0832308	0.0374495	SPI1	1
BP	GO:0033627	cell adhesion mediated by integrin	1/10	86/18800	0.0448249	0.0832308	0.0374495	CCL5	1
BP	GO:1904705	regulation of vascular associated smooth muscle cell proliferation	1/10	86/18800	0.0448249	0.0832308	0.0374495	HMOX1	1
BP	GO:0001960	negative regulation of cytokine-mediated signaling pathway	1/10	87/18800	0.0453353	0.0833691	0.0375118	CCL5	1
BP	GO:0007260	tyrosine phosphorylation of STAT protein	1/10	87/18800	0.0453353	0.0833691	0.0375118	CCL5	1
BP	GO:0045069	regulation of viral genome replication	1/10	87/18800	0.0453353	0.0833691	0.0375118	CCL5	1
BP	GO:1990874	vascular associated smooth muscle cell proliferation	1/10	87/18800	0.0453353	0.0833691	0.0375118	HMOX1	1
BP	GO:0070098	chemokine-mediated signaling pathway	1/10	89/18800	0.0463554	0.0850405	0.0382638	CCL5	1
BP	GO:0030901	midbrain development	1/10	90/18800	0.0468651	0.0851586	0.038317	ACTB	1
BP	GO:0060191	regulation of lipase activity	1/10	90/18800	0.0468651	0.0851586	0.038317	CCL5	1
BP	GO:0061097	regulation of protein tyrosine kinase activity	1/10	90/18800	0.0468651	0.0851586	0.038317	CCL5	1
BP	GO:0070301	cellular response to hydrogen peroxide	1/10	90/18800	0.0468651	0.0851586	0.038317	KLF2	1
BP	GO:0014909	smooth muscle cell migration	1/10	91/18800	0.0473745	0.0852741	0.038369	CCL5	1
BP	GO:0048525	negative regulation of viral process	1/10	91/18800	0.0473745	0.0852741	0.038369	CCL5	1
BP	GO:0090398	cellular senescence	1/10	91/18800	0.0473745	0.0852741	0.038369	SPI1	1
BP	GO:0097306	cellular response to alcohol	1/10	91/18800	0.0473745	0.0852741	0.038369	KLF2	1
BP	GO:0060761	negative regulation of response to cytokine stimulus	1/10	92/18800	0.0478837	0.0859883	0.0386903	CCL5	1
BP	GO:0006637	acyl-CoA metabolic process	1/10	93/18800	0.0483926	0.0859989	0.0386951	ACSL5	1
BP	GO:0034502	protein localization to chromosome	1/10	93/18800	0.0483926	0.0859989	0.0386951	SPI1	1
BP	GO:0035383	thioester metabolic process	1/10	93/18800	0.0483926	0.0859989	0.0386951	ACSL5	1
BP	GO:0001738	morphogenesis of a polarized epithelium	1/10	94/18800	0.0489013	0.0859989	0.0386951	ACTB	1
BP	GO:0002042	cell migration involved in sprouting angiogenesis	1/10	94/18800	0.0489013	0.0859989	0.0386951	HMOX1	1
BP	GO:0045739	positive regulation of DNA repair	1/10	94/18800	0.0489013	0.0859989	0.0386951	ACTB	1
BP	GO:1901655	cellular response to ketone	1/10	94/18800	0.0489013	0.0859989	0.0386951	KLF2	1
BP	GO:1904035	regulation of epithelial cell apoptotic process	1/10	94/18800	0.0489013	0.0859989	0.0386951	HMOX1	1
BP	GO:1905954	positive regulation of lipid localization	1/10	94/18800	0.0489013	0.0859989	0.0386951	ACSL5	1
BP	GO:0003073	regulation of systemic arterial blood pressure	1/10	95/18800	0.0494098	0.0864953	0.0389184	CTSZ	1
BP	GO:0032088	negative regulation of NF-kappaB transcription factor activity	1/10	95/18800	0.0494098	0.0864953	0.0389184	SPI1	1
BP	GO:1902414	protein localization to cell junction	1/10	96/18800	0.049918	0.0871855	0.039229	ACTB	1
BP	GO:0032642	regulation of chemokine production	1/10	97/18800	0.0504259	0.0872756	0.0392695	HMOX1	1
BP	GO:1990868	response to chemokine	1/10	97/18800	0.0504259	0.0872756	0.0392695	CCL5	1
BP	GO:1990869	cellular response to chemokine	1/10	97/18800	0.0504259	0.0872756	0.0392695	CCL5	1
BP	GO:2001237	negative regulation of extrinsic apoptotic signaling pathway	1/10	97/18800	0.0504259	0.0872756	0.0392695	HMOX1	1
BP	GO:0000079	regulation of cyclin-dependent protein serine/threonine kinase activity	1/10	98/18800	0.0509336	0.0873637	0.0393092	ACTB	1
BP	GO:0002718	regulation of cytokine production involved in immune response	1/10	98/18800	0.0509336	0.0873637	0.0393092	HMOX1	1
BP	GO:0032602	chemokine production	1/10	98/18800	0.0509336	0.0873637	0.0393092	HMOX1	1
BP	GO:0044728	DNA methylation or demethylation	1/10	98/18800	0.0509336	0.0873637	0.0393092	SPI1	1
BP	GO:0015908	fatty acid transport	1/10	99/18800	0.0514411	0.0880368	0.039612	ACSL5	1
BP	GO:0002367	cytokine production involved in immune response	1/10	100/18800	0.0519483	0.0883121	0.0397359	HMOX1	1
BP	GO:0019080	viral gene expression	1/10	100/18800	0.0519483	0.0883121	0.0397359	CCL5	1
BP	GO:0031341	regulation of cell killing	1/10	100/18800	0.0519483	0.0883121	0.0397359	SPI1	1
BP	GO:0008630	intrinsic apoptotic signaling pathway in response to DNA damage	1/10	101/18800	0.0524553	0.0885835	0.039858	HMOX1	1
BP	GO:0051702	biological process involved in interaction with symbiont	1/10	101/18800	0.0524553	0.0885835	0.039858	CCL5	1
BP	GO:1904029	regulation of cyclin-dependent protein kinase activity	1/10	101/18800	0.0524553	0.0885835	0.039858	ACTB	1
BP	GO:0042102	positive regulation of T cell proliferation	1/10	103/18800	0.0534685	0.0898976	0.0404493	CCL5	1
BP	GO:1903076	regulation of protein localization to plasma membrane	1/10	103/18800	0.0534685	0.0898976	0.0404493	ACTB	1
BP	GO:0014812	muscle cell migration	1/10	104/18800	0.0539748	0.0905498	0.0407427	CCL5	1
BP	GO:0046425	regulation of receptor signaling pathway via JAK-STAT	1/10	105/18800	0.0544808	0.0911987	0.0410347	CCL5	1
BP	GO:0030593	neutrophil chemotaxis	1/10	106/18800	0.0549865	0.0918443	0.0413252	CCL5	1
BP	GO:0009408	response to heat	1/10	109/18800	0.0565024	0.0939659	0.0422798	HMOX1	1
BP	GO:0071887	leukocyte apoptotic process	1/10	109/18800	0.0565024	0.0939659	0.0422798	CCL5	1
BP	GO:1901222	regulation of NIK/NF-kappaB signaling	1/10	110/18800	0.0570071	0.094395	0.0424729	SPI1	1
BP	GO:2000779	regulation of double-strand break repair	1/10	110/18800	0.0570071	0.094395	0.0424729	ACTB	1
BP	GO:0001676	long-chain fatty acid metabolic process	1/10	111/18800	0.0575117	0.094616	0.0425723	ACSL5	1
BP	GO:0001938	positive regulation of endothelial cell proliferation	1/10	111/18800	0.0575117	0.094616	0.0425723	HMOX1	1
BP	GO:0014066	regulation of phosphatidylinositol 3-kinase signaling	1/10	111/18800	0.0575117	0.094616	0.0425723	CCL5	1
BP	GO:0044344	cellular response to fibroblast growth factor stimulus	1/10	113/18800	0.0585201	0.0960683	0.0432258	CCL5	1
BP	GO:0046916	cellular transition metal ion homeostasis	1/10	115/18800	0.0595274	0.0975128	0.0438757	HMOX1	1
BP	GO:1904892	regulation of receptor signaling pathway via STAT	1/10	116/18800	0.0600308	0.0981272	0.0441522	CCL5	1
BP	GO:0032368	regulation of lipid transport	1/10	118/18800	0.0610367	0.0989025	0.044501	ACSL5	1
BP	GO:0043500	muscle adaptation	1/10	118/18800	0.0610367	0.0989025	0.044501	HMOX1	1
BP	GO:0071346	cellular response to interferon-gamma	1/10	118/18800	0.0610367	0.0989025	0.044501	CCL5	1
BP	GO:1904019	epithelial cell apoptotic process	1/10	118/18800	0.0610367	0.0989025	0.044501	HMOX1	1
BP	GO:0006304	DNA modification	1/10	119/18800	0.0615393	0.0989025	0.044501	SPI1	1
BP	GO:0051928	positive regulation of calcium ion transport	1/10	119/18800	0.0615393	0.0989025	0.044501	CCL5	1
BP	GO:0071774	response to fibroblast growth factor	1/10	119/18800	0.0615393	0.0989025	0.044501	CCL5	1
BP	GO:0072676	lymphocyte migration	1/10	119/18800	0.0615393	0.0989025	0.044501	CCL5	1
BP	GO:0006413	translational initiation	1/10	120/18800	0.0620417	0.0995008	0.0447702	CCL5	1
CC	GO:0005741	mitochondrial outer membrane	2/10	205/19594	0.00463832	0.0591381	0.0405982	ACSL5/HMOX1	2
CC	GO:0018995	host cellular component	1/10	10/19594	0.00509307	0.0591381	0.0405982	KPNA2	1
CC	GO:0043657	host cell	1/10	10/19594	0.00509307	0.0591381	0.0405982	KPNA2	1
CC	GO:0099243	extrinsic component of synaptic membrane	1/10	10/19594	0.00509307	0.0591381	0.0405982	KPNA2	1
CC	GO:0031074	nucleocytoplasmic transport complex	1/10	11/19594	0.00560109	0.0591381	0.0405982	KPNA2	1
CC	GO:0031968	organelle outer membrane	2/10	232/19594	0.0059004	0.0591381	0.0405982	ACSL5/HMOX1	2
CC	GO:0019867	outer membrane	2/10	234/19594	0.00599952	0.0591381	0.0405982	ACSL5/HMOX1	2
CC	GO:0043020	NADPH oxidase complex	1/10	14/19594	0.00712375	0.0614423	0.0421801	NCF2	1
CC	GO:0005767	secondary lysosome	1/10	17/19594	0.00864431	0.0627148	0.0430537	NCF2	1
CC	GO:0044305	calyx of Held	1/10	18/19594	0.0091507	0.0627148	0.0430537	ACTB	1
CC	GO:0005938	cell cortex	2/10	310/19594	0.0103245	0.0627148	0.0430537	ACTB/CTSZ	2
CC	GO:0098978	glutamatergic synapse	2/10	319/19594	0.0109069	0.0627148	0.0430537	ACTB/KPNA2	2
CC	GO:0035267	NuA4 histone acetyltransferase complex	1/10	26/19594	0.0131934	0.0650247	0.0446394	ACTB	1
CC	GO:0043189	H4/H2A histone acetyltransferase complex	1/10	26/19594	0.0131934	0.0650247	0.0446394	ACTB	1
CC	GO:1902562	H4 histone acetyltransferase complex	1/10	40/19594	0.0202325	0.0930695	0.0638921	ACTB	1
MF	GO:0008081	phosphoric diester hydrolase activity	2/10	88/18410	0.00099153	0.0416146	0.0170946	CCL5/HMOX1	2
MF	GO:0004620	phospholipase activity	2/10	106/18410	0.00143395	0.0416146	0.0170946	CCL5/HMOX1	2
MF	GO:0042826	histone deacetylase binding	2/10	126/18410	0.00201744	0.0416146	0.0170946	KPNA2/SPI1	2
MF	GO:0016298	lipase activity	2/10	130/18410	0.0021456	0.0416146	0.0170946	CCL5/HMOX1	2
MF	GO:0016175	superoxide-generating NAD(P)H oxidase activity	1/10	10/18410	0.00541989	0.0416146	0.0170946	NCF2	1
MF	GO:0016176	superoxide-generating NADPH oxidase activator activity	1/10	10/18410	0.00541989	0.0416146	0.0170946	NCF2	1
MF	GO:0030957	Tat protein binding	1/10	10/18410	0.00541989	0.0416146	0.0170946	ACTB	1
MF	GO:0047676	arachidonate-CoA ligase activity	1/10	11/18410	0.00596043	0.0416146	0.0170946	ACSL5	1
MF	GO:0097677	STAT family protein binding	1/10	12/18410	0.0065007	0.0416146	0.0170946	SPI1	1
MF	GO:0050998	nitric-oxide synthase binding	1/10	13/18410	0.0070407	0.0416146	0.0170946	ACTB	1
MF	GO:0072582	17-beta-hydroxysteroid dehydrogenase (NADP+) activity	1/10	13/18410	0.0070407	0.0416146	0.0170946	HSD17B11	1
MF	GO:0099186	structural constituent of postsynapse	1/10	13/18410	0.0070407	0.0416146	0.0170946	ACTB	1
MF	GO:0016004	phospholipase activator activity	1/10	14/18410	0.00758044	0.0416146	0.0170946	CCL5	1
MF	GO:0044594	17-beta-hydroxysteroid dehydrogenase (NAD+) activity	1/10	14/18410	0.00758044	0.0416146	0.0170946	HSD17B11	1
MF	GO:0004467	long-chain fatty acid-CoA ligase activity	1/10	15/18410	0.00811991	0.0416146	0.0170946	ACSL5	1
MF	GO:0050664	oxidoreductase activity, acting on NAD(P)H, oxygen as acceptor	1/10	15/18410	0.00811991	0.0416146	0.0170946	NCF2	1
MF	GO:0060229	lipase activator activity	1/10	16/18410	0.00865913	0.0417676	0.0171574	CCL5	1
MF	GO:0004303	estradiol 17-beta-dehydrogenase activity	1/10	18/18410	0.00973676	0.0421282	0.0173056	HSD17B11	1
MF	GO:0061608	nuclear import signal receptor activity	1/10	19/18410	0.0102752	0.0421282	0.0173056	KPNA2	1
MF	GO:0098918	structural constituent of synapse	1/10	19/18410	0.0102752	0.0421282	0.0173056	ACTB	1
MF	GO:0030296	protein tyrosine kinase activator activity	1/10	20/18410	0.0108133	0.0422235	0.0173447	CCL5	1
MF	GO:0015645	fatty acid ligase activity	1/10	22/18410	0.0118889	0.0442049	0.0181586	ACSL5	1
MF	GO:0004435	phosphatidylinositol phospholipase C activity	1/10	26/18410	0.0140368	0.0442049	0.0181586	CCL5	1
MF	GO:0061629	RNA polymerase II-specific DNA-binding transcription factor binding	2/10	348/18410	0.0145033	0.0442049	0.0181586	ACTB/SPI1	2
MF	GO:0008139	nuclear localization sequence binding	1/10	27/18410	0.0145731	0.0442049	0.0181586	KPNA2	1
MF	GO:0016405	CoA-ligase activity	1/10	27/18410	0.0145731	0.0442049	0.0181586	ACSL5	1
MF	GO:0004629	phospholipase C activity	1/10	28/18410	0.0151091	0.0442049	0.0181586	CCL5	1
MF	GO:0042578	phosphoric ester hydrolase activity	2/10	366/18410	0.0159611	0.0442049	0.0181586	CCL5/HMOX1	2
MF	GO:0033764	steroid dehydrogenase activity, acting on the CH-OH group of donors, NAD or NADP as acceptor	1/10	30/18410	0.0161804	0.0442049	0.0181586	HSD17B11	1
MF	GO:0140142	nucleocytoplasmic carrier activity	1/10	30/18410	0.0161804	0.0442049	0.0181586	KPNA2	1
MF	GO:0016878	acid-thiol ligase activity	1/10	31/18410	0.0167157	0.0442049	0.0181586	ACSL5	1
MF	GO:0048019	receptor antagonist activity	1/10	32/18410	0.0172507	0.0442049	0.0181586	CCL5	1
MF	GO:0016229	steroid dehydrogenase activity	1/10	34/18410	0.0183199	0.0455223	0.0186998	HSD17B11	1
MF	GO:0042056	chemoattractant activity	1/10	36/18410	0.0193881	0.0467596	0.019208	CCL5	1
MF	GO:0016712	oxidoreductase activity, acting on paired donors, with incorporation or reduction of molecular oxygen, reduced flavin or flavoprotein as one donor, and incorporation of one atom of oxygen	1/10	40/18410	0.0215213	0.0473007	0.0194303	HMOX1	1
MF	GO:0031492	nucleosomal DNA binding	1/10	40/18410	0.0215213	0.0473007	0.0194303	ACTB	1
MF	GO:0016877	ligase activity, forming carbon-sulfur bonds	1/10	41/18410	0.022054	0.0473007	0.0194303	ACSL5	1
MF	GO:0030547	signaling receptor inhibitor activity	1/10	43/18410	0.0231185	0.0473007	0.0194303	CCL5	1
MF	GO:0048156	tau protein binding	1/10	43/18410	0.0231185	0.0473007	0.0194303	ACTB	1
MF	GO:0004180	carboxypeptidase activity	1/10	44/18410	0.0236504	0.0473007	0.0194303	CTSZ	1
MF	GO:0019894	kinesin binding	1/10	44/18410	0.0236504	0.0473007	0.0194303	ACTB	1
MF	GO:0048020	CCR chemokine receptor binding	1/10	47/18410	0.0252444	0.0487303	0.0200176	CCL5	1
MF	GO:0140297	DNA-binding transcription factor binding	2/10	470/18410	0.0255537	0.0487303	0.0200176	ACTB/SPI1	2
MF	GO:0008009	chemokine activity	1/10	49/18410	0.0263058	0.0489013	0.0200878	CCL5	1
MF	GO:0005048	signal sequence binding	1/10	50/18410	0.0268361	0.0489013	0.0200878	KPNA2	1
MF	GO:0043621	protein self-association	1/10	63/18410	0.0337065	0.0600854	0.0246821	CCL5	1
MF	GO:0031491	nucleosome binding	1/10	67/18410	0.0358116	0.0624798	0.0256657	ACTB	1
MF	GO:0042379	chemokine receptor binding	1/10	71/18410	0.0379126	0.0647674	0.0266054	CCL5	1
MF	GO:0140104	molecular carrier activity	1/10	73/18410	0.0389616	0.0652011	0.0267835	KPNA2	1
MF	GO:0016651	oxidoreductase activity, acting on NAD(P)H	1/10	88/18410	0.0467961	0.0767456	0.0315258	NCF2	1
MF	GO:0008238	exopeptidase activity	1/10	102/18410	0.0540564	0.082903	0.0340552	CTSZ	1
MF	GO:0004497	monooxygenase activity	1/10	103/18410	0.0545731	0.082903	0.0340552	HMOX1	1
MF	GO:0005200	structural constituent of cytoskeleton	1/10	104/18410	0.0550895	0.082903	0.0340552	ACTB	1
MF	GO:0030295	protein kinase activator activity	1/10	104/18410	0.0550895	0.082903	0.0340552	CCL5	1
MF	GO:0031490	chromatin DNA binding	1/10	105/18410	0.0556057	0.082903	0.0340552	ACTB	1
MF	GO:0019209	kinase activator activity	1/10	110/18410	0.0581828	0.0851962	0.0349972	CCL5	1
MF	GO:0004197	cysteine-type endopeptidase activity	1/10	120/18410	0.0633179	0.091089	0.0374178	CTSZ	1
MF	GO:0009055	electron transfer activity	1/10	125/18410	0.0658761	0.0931351	0.0382583	NCF2	1
MF	GO:0016616	oxidoreductase activity, acting on the CH-OH group of donors, NAD or NADP as acceptor	1/10	128/18410	0.0674079	0.0936856	0.0384844	HSD17B11	1
MF	GO:0020037	heme binding	1/10	139/18410	0.0730054	0.0988204	0.0405937	HMOX1	1
MF	GO:0016614	oxidoreductase activity, acting on CH-OH group of donors	1/10	140/18410	0.0735127	0.0988204	0.0405937	HSD17B11	1
KEGG	hsa05418	Fluid shear stress and atherosclerosis	4/9	139/8164	9.4913e-06	0.000635917	0.000499542	ACTB/HMOX1/KLF2/NCF2	4
KEGG	hsa05164	Influenza A	3/9	171/8164	0.000691216	0.0193489	0.0151995	ACTB/CCL5/KPNA2	3
KEGG	hsa04216	Ferroptosis	2/9	41/8164	0.000866369	0.0193489	0.0151995	ACSL5/HMOX1	2

## Sheet: TableS8.survfit_results
gene_ids	p.value
SPI1	0.0963592
ACSL5	0.00188893
KLF2	0.29805
CYBB	0.0107962
KPNA2	0.0797395
CTSZ	0.127134
HSD17B11	0.000455852
HMOX1	0.205043
CCL5	0.00159809
NCF2	0.00684228
PSME1	0.000461658
ACTB	0.00768904

[truncated: 6 more sheets: TableS9.CIBERSORT-correlation4l, TableS10.ssGSEA-correlation4las, TableS11.Markers_per_celltype, TableS12.CellChat_net_counts, TableS13.CellChat_net_weight, TableS14.CellChat_net_LR]
